# Supplementary material for: A Metagenomic Framework for the Study of Airborne Microbial Communities
Source: PLoS One. 2013 Dec 11;8(12):e81862. doi: 10.1371/journal.pone.0081862 (PMC3859506; doi:10.1371/journal.pone.0081862)
Supplement: Table S3 — Taxonomic composition (at phylum and genus levels) of samples. (XLSX) [file pone.0081862.s007.xlsx]

## Sheet: Phylum.xls
	NY_INDOOR	NY_OUTDOOR	SD_IHOSP	SD_OHOSP	SD_IHOUS	SD_SCRPP
Archaea.Crenarchaeota	58	22	12	51	22	12
Archaea.Euryarchaeota	875	210	254	505	65	242
Archaea.Korarchaeota	11	1	1	5	0	0
Archaea.Mixed	36	9	18	29	3	59
Archaea.Nanoarchaeota	1	0	0	0	0	1
Archaea.Thaumarchaeota	67	27	1	16	0	10
Bacteria.Acidobacteria	2051	327	1659	2626	352	212
Bacteria.Actinobacteria	29616	7232	25073	33360	19998	2169
Bacteria.Aquificae	125	53	42	83	20	48
Bacteria.Bacteroidetes	34513	8883	3380	6849	1541	2039
Bacteria.Candidatus	20	11	65	35	1	13
Bacteria.Chlamydiae	751	899	27	59	55	40
Bacteria.Chlorobi	433	155	200	451	72	131
Bacteria.Chloroflexi	842	210	844	1579	208	221
Bacteria.Cyanobacteria	2625	888	1245	2282	447	5162
Bacteria.Deferribacteres	35	20	8	40	4	28
Bacteria.Deinococcus.Thermus	1548	350	645	1068	378	155
Bacteria.Dictyoglomi	27	12	9	22	2	7
Bacteria.Elusimicrobia	18	6	3	22	5	3
Bacteria.Fibrobacteres	28	11	13	25	1	7
Bacteria.Firmicutes	29364	4016	3565	3792	3858	1523
Bacteria.Fusobacteria	360	69	40	52	30	42
Bacteria.Gemmatimonadetes	183	29	417	887	69	51
Bacteria.Lentisphaerae	65	32	171	305	34	529
Bacteria.Mixed	2086	1008	2130	1826	866	661
Bacteria.Nitrospirae	317	108	120	454	83	93
Bacteria.Planctomycetes	1560	497	5282	7915	1016	6809
Bacteria.Proteobacteria	148612	30418	301449	197093	162933	20499
Bacteria.Spirochaetes	271	103	75	147	50	62
Bacteria.Synergistetes	83	30	37	70	11	27
Bacteria.Tenericutes	62	32	15	33	9	588
Bacteria.Thermotogae	86	30	83	95	22	45
Bacteria.Verrucomicrobia	1010	252	965	2226	261	2928
Eukaryota.Acanthocephala	0	0	0	0	0	0
Eukaryota.Annelida	164	112	3	10	6	202
Eukaryota.Apicomplexa	560	633	263	262	156	399
Eukaryota.Arthropoda	3146	3188	1164	10899	18245	301873
Eukaryota.Ascomycota	99362	78068	37786	59899	6806	7856
Eukaryota.Bacillariophyta	110	60	1721	405	343	97
Eukaryota.Basidiomycota	61095	89858	3094	9146	588	1296
Eukaryota.Blastocladiomycota	6	7	11	3	0	2
Eukaryota.Bryozoa	2	2	0	0	0	1
Eukaryota.Chaetognatha	0	0	0	0	0	1
Eukaryota.Chlorophyta	462	559	202	359	47	716
Eukaryota.Chordata	467864	91179	18492	12900	10953	19904
Eukaryota.Chromerida	0	0	0	0	0	1
Eukaryota.Chytridiomycota	6	9	4	2	0	0
Eukaryota.Cnidaria	338	237	73	797	285	13343
Eukaryota.Echinodermata	255	199	31	258	326	5782
Eukaryota.Echiura	0	0	0	0	2	7
Eukaryota.Entoprocta	0	0	1	0	0	0
Eukaryota.Euglenida	2	11	0	1	0	0
Eukaryota.Glomeromycota	22	23	5	15	1	4
Eukaryota.Hemichordata	43	27	13	55	77	1266
Eukaryota.Microsporidia	45	16	23	266	127	19
Eukaryota.Mixed	8061	10530	475	936	295	1559
Eukaryota.Mollusca	566	1504	40	63	54	313
Eukaryota.Myzostomida	0	0	0	0	0	1
Eukaryota.Nematoda	256	377	96	183	114	2222
Eukaryota.Nemertea	1	1	0	0	0	0
Eukaryota.Neocallimastigomycota	4	2	0	0	0	6
Eukaryota.Onychophora	0	1	0	0	0	1
Eukaryota.Phaeophyceae	41	50	14	21	7	52
Eukaryota.Pinguiophyceae	1	0	1	0	0	0
Eukaryota.Placozoa	21	12	12	33	15	295
Eukaryota.Platyhelminthes	283	352	71	638	161	14599
Eukaryota.Porifera	6	11	2	4	4	3
Eukaryota.Rotifera	8	9	2	6	6	264
Eukaryota.Rozella	0	1	0	0	0	0
Eukaryota.Sipuncula	0	2	0	1	0	0
Eukaryota.Streptophyta	20494	4560	5398	70720	1712	3110
Eukaryota.Tardigrada	1	1	0	1	4	4
Eukaryota.Xanthophyceae	0	0	1	0	0	0
Mixed.Mixed	6012	1915	5975	7010	5936	2356
Viruses.Mixed	958	495	1926	514	4186	2026

## Sheet: Genus.xls
	NY_INDOOR	NY_OUTDOOR	SD_IHOSP	SD_OHOSP	SD_IHOUS	SD_SCRPP
Archaea.Acidilobus	1	0	0	1	0	1
Archaea.Aciduliprofundum	5	3	12	2	1	3
Archaea.Aeropyrum	1	1	1	5	0	2
Archaea.Archaeoglobus	18	3	8	24	2	11
Archaea.Caldivirga	4	3	3	2	1	1
Archaea.Cenarchaeum	8	5	0	4	0	1
Archaea.Desulfurococcus	3	0	0	1	1	0
Archaea.Ferroglobus	0	2	3	4	0	3
Archaea.Ferroplasma	5	2	1	0	0	1
Archaea.Halalkalicoccus	16	4	7	18	0	6
Archaea.Halarchaeum	0	1	0	0	0	0
Archaea.Haloarcula	29	5	6	13	3	2
Archaea.Halobacterium	28	4	9	2	1	1
Archaea.Haloferax	25	2	1	16	1	5
Archaea.Halogeometricum	20	6	4	10	3	2
Archaea.Halomicrobium	13	3	5	16	3	8
Archaea.Haloquadratum	108	9	1	5	2	2
Archaea.Halorhabdus	23	0	3	3	0	3
Archaea.Halorubrum	37	4	9	8	0	1
Archaea.Haloterrigena	25	2	22	20	0	5
Archaea.Hyperthermus	1	0	0	4	0	0
Archaea.Ignicoccus	0	0	0	3	0	0
Archaea.Ignisphaera	1	1	0	1	0	0
Archaea.Metallosphaera	1	2	0	2	0	0
Archaea.Methanobrevibacter	28	11	1	5	1	3
Archaea.Methanocaldococcus	36	10	14	19	0	16
Archaea.Methanocella	17	9	7	17	2	8
Archaea.Methanococcoides	7	5	1	12	1	2
Archaea.Methanococcus	23	7	6	10	6	7
Archaea.Methanocorpusculum	8	3	3	0	1	2
Archaea.Methanoculleus	12	4	8	22	2	5
Archaea.Methanohalobium	6	6	2	1	0	3
Archaea.Methanohalophilus	8	8	2	2	0	4
Archaea.Methanoplanus	19	6	3	3	0	0
Archaea.Methanopyrus	4	0	5	3	0	4
Archaea.Methanosaeta	10	5	3	21	1	8
Archaea.Methanosarcina	89	23	19	74	15	24
Archaea.Methanosphaera	9	2	0	1	0	2
Archaea.Methanosphaerula	32	4	13	17	9	7
Archaea.Methanospirillum	12	8	14	31	0	0
Archaea.Methanothermobacter	26	9	7	29	1	20
Archaea.Methanothermococcus	3	0	1	0	0	1
Archaea.Mixed	130	37	47	65	5	88
Archaea.Nanoarchaeum	1	0	0	0	0	1
Archaea.Natrialba	17	6	4	10	0	4
Archaea.Natrinema	1	0	0	0	0	0
Archaea.Natronobacterium	2	0	0	0	0	0
Archaea.Natronomonas	11	3	4	11	4	2
Archaea.Nitrosopumilus	35	14	0	4	0	9
Archaea.Nitrososphaera	1	0	0	0	0	0
Archaea.Picrophilus	2	0	0	0	0	1
Archaea.Pyrobaculum	7	2	1	8	0	0
Archaea.Pyrococcus	29	7	8	18	1	20
Archaea.Staphylothermus	3	2	0	2	0	2
Archaea.Sulfolobus	16	5	5	11	19	4
Archaea.Thermococcus	62	4	11	29	3	9
Archaea.Thermofilum	5	3	0	2	1	2
Archaea.Thermoplasma	2	4	2	6	0	8
Archaea.Thermoproteus	0	0	0	1	0	0
Archaea.Thermosphaera	2	0	0	0	0	0
Archaea.Vulcanisaeta	1	0	0	8	0	0
Bacteria.Abiotrophia	51	9	4	3	0	0
Bacteria.Acaryochloris	132	49	40	137	14	31
Bacteria.Acetivibrio	66	19	26	15	5	7
Bacteria.Acetobacter	135	139	1507	270	28	7
Bacteria.Acetohalobium	7	10	4	5	1	7
Bacteria.Acholeplasma	10	3	2	5	1	3
Bacteria.Achromobacter	563	51	72597	8433	1841	58
Bacteria.Acidaminococcus	41	7	7	11	5	9
Bacteria.Acidimicrobium	30	12	33	154	80	35
Bacteria.Acidiphilium	196	150	591	175	49	12
Bacteria.Acidithiobacillus	97	63	171	70	19	24
Bacteria.Acidithiomicrobium	0	0	0	0	0	0
Bacteria.Acidobacterium	564	136	708	651	143	34
Bacteria.Acidocella	0	0	0	1	0	0
Bacteria.Acidothermus	40	4	45	158	58	15
Bacteria.Acidovorax	1868	382	2162	1829	2673	80
Bacteria.Acinetobacter	7749	2594	892	445	336	87
Bacteria.Actinobacillus	132	50	36	29	86	12
Bacteria.Actinocorallia	0	0	0	0	0	0
Bacteria.Actinomadura	2	0	1	7	0	0
Bacteria.Actinomyces	488	70	409	143	320	15
Bacteria.Actinoplanes	0	0	58	8	0	0
Bacteria.Actinosynnema	71	23	102	247	208	19
Bacteria.Aerococcus	495	101	4	7	0	0
Bacteria.Aeromicrobium	59	16	118	338	73	17
Bacteria.Aeromonas	357	76	538	215	72	34
Bacteria.Aestuariimicrobium	0	0	0	0	0	0
Bacteria.Afipia	1012	37	344	193	150	7
Bacteria.Aggregatibacter	109	12	4	8	35	2
Bacteria.Agreia	0	0	2	1	0	0
Bacteria.Agrobacterium	4273	122	1789	2764	1983	88
Bacteria.Agrococcus	1	0	0	0	0	0
Bacteria.Agromyces	0	0	1	0	1	0
Bacteria.Ahrensia	102	4	49	70	47	43
Bacteria.Akkermansia	52	14	71	68	11	85
Bacteria.Albidiferax	218	56	318	252	247	10
Bacteria.Alcaligenes	9	1	117	41	6	0
Bacteria.Alcanivorax	123	49	101	65	35	78
Bacteria.Algoriphagus	734	221	152	229	71	55
Bacteria.Alicycliphilus	198	46	282	198	222	5
Bacteria.Alicyclobacillus	28	14	37	48	8	6
Bacteria.Aliivibrio	36	23	9	46	10	36
Bacteria.Alistipes	93	33	58	45	10	14
Bacteria.Alkalilimnicola	69	32	48	94	44	47
Bacteria.Alkaliphilus	119	32	32	43	2	36
Bacteria.Allochromatium	62	49	97	76	21	33
Bacteria.Alteromonas	32	8	77	45	1	43
Bacteria.Aminobacter	36	0	17	1	1	0
Bacteria.Aminobacterium	9	2	10	9	6	6
Bacteria.Ammonifex	30	7	9	18	5	8
Bacteria.Amycolatopsis	111	26	121	332	414	13
Bacteria.Anabaena	170	43	43	98	11	35
Bacteria.Anaerobaculum	26	8	4	21	0	4
Bacteria.Anaerococcus	732	27	14	8	8	3
Bacteria.Anaerofustis	17	3	0	3	2	1
Bacteria.Anaeromyxobacter	233	37	246	508	38	55
Bacteria.Anaerostipes	25	3	2	11	1	0
Bacteria.Anaerotruncus	38	5	5	4	10	4
Bacteria.Anaplasma	2	2	3	5	0	4
Bacteria.Ancylobacter	0	0	0	0	0	0
Bacteria.Aneurinibacillus	7	0	7	2	0	0
Bacteria.Anoxybacillus	287	18	8	16	2	8
Bacteria.Aphanizomenon	0	0	0	0	0	0
Bacteria.Aquabacterium	9	0	0	0	3	0
Bacteria.Aquifex	32	7	10	30	4	20
Bacteria.Arcanobacterium	38	8	17	16	13	0
Bacteria.Arcobacter	69	43	10	9	3	10
Bacteria.Aromatoleum	162	47	229	264	81	32
Bacteria.Arsenophonus	25	5	9	2	42	4
Bacteria.Arthrobacter	1352	569	742	1745	764	44
Bacteria.Arthrospira	101	32	36	80	7	59
Bacteria.Asaia	0	0	0	0	1	0
Bacteria.Asticcacaulis	94	38	1977	441	109	10
Bacteria.Atopobium	94	1	6	9	5	5
Bacteria.Aurantimonas	267	29	373	439	35	12
Bacteria.Avibacterium	2	2	0	1	0	1
Bacteria.Azoarcus	212	34	252	184	129	28
Bacteria.Azohydromonas	0	0	0	0	1	0
Bacteria.Azomonas	0	0	0	0	0	0
Bacteria.Azorhizobium	380	45	538	410	229	82
Bacteria.Azorhizophilus	0	0	0	0	0	0
Bacteria.Azospirillum	369	96	550	478	113	30
Bacteria.Azotobacter	185	42	272	458	254	33
Bacteria.Bacillus	1836	706	929	759	1981	157
Bacteria.Bacteriovorax	104	47	15	37	2	18
Bacteria.Bacteroides	2400	435	368	353	77	197
Bacteria.Bartonella	133	65	44	46	19	9
Bacteria.Basfia	35	3	3	4	16	1
Bacteria.Bdellovibrio	243	94	67	142	17	27
Bacteria.Beggiatoa	113	59	40	82	121	18
Bacteria.Beijerinckia	170	37	237	223	152	19
Bacteria.Bergeriella	2	0	0	0	0	0
Bacteria.Bergeyella	21	5	0	0	0	0
Bacteria.Bermanella	26	16	8	14	1	23
Bacteria.Beutenbergia	113	38	213	469	304	18
Bacteria.Bifidobacterium	374	291	124	640	130	15
Bacteria.Blastobacter	0	0	0	0	0	0
Bacteria.Blastochloris	3	0	0	2	0	1
Bacteria.Blastopirellula	185	72	926	1270	201	1220
Bacteria.Blattabacterium	62	5	1	7	2	47
Bacteria.Blautia	181	25	9	9	12	6
Bacteria.Bordetella	751	95	11810	2146	656	44
Bacteria.Borrelia	8	2	2	2	2	4
Bacteria.Bosea	0	0	1	1	0	0
Bacteria.Brachybacterium	279	67	111	187	95	5
Bacteria.Brachymonas	4	0	0	1	0	0
Bacteria.Brachyspira	16	10	0	12	1	8
Bacteria.Bradyrhizobium	8130	162	4748	1780	8727	164
Bacteria.Brenneria	0	0	1	0	0	0
Bacteria.Brevibacillus	158	60	52	112	13	18
Bacteria.Brevibacterium	445	472	244	235	243	6
Bacteria.Brevundimonas	283	88	4001	2431	356	33
Bacteria.Brucella	1531	37	370	330	111	31
Bacteria.Buchnera	24	13	5	2	1	3
Bacteria.Bulleidia	16	1	0	2	4	0
Bacteria.Burkholderia	2672	647	6114	3482	2970	276
Bacteria.Buttiauxella	0	0	0	0	0	0
Bacteria.Butyrivibrio	85	34	12	12	6	2
Bacteria.Caedibacter	1	0	0	0	0	0
Bacteria.Caldanaerobacter	53	14	51	41	23	30
Bacteria.Caldanaerobius	2	0	0	0	0	0
Bacteria.Caldicellulosiruptor	44	15	6	42	17	16
Bacteria.Calothrix	0	0	3	0	0	0
Bacteria.Caminibacter	12	7	2	0	2	0
Bacteria.Campylobacter	121	104	38	24	10	15
Bacteria.Candidatus	2596	1003	1524	2377	436	528
Bacteria.Capnocytophaga	338	67	18	32	26	29
Bacteria.Carbophilus	2	0	0	0	0	0
Bacteria.Carboxydothermus	42	11	16	50	5	13
Bacteria.Cardiobacterium	67	9	13	18	3	4
Bacteria.Carnobacterium	253	71	6	3	7	1
Bacteria.Catenibacterium	34	11	9	9	4	6
Bacteria.Catenulispora	92	18	128	231	69	19
Bacteria.Catenuloplanes	0	0	0	0	0	0
Bacteria.Catonella	150	11	13	4	1	0
Bacteria.Caulobacter	545	147	5709	2252	626	51
Bacteria.Cellulomonas	123	37	161	441	170	35
Bacteria.Cellulophaga	2	0	0	2	0	0
Bacteria.Cellulosilyticum	34	8	3	5	1	7
Bacteria.Cellulosimicrobium	0	0	0	0	0	0
Bacteria.Cellvibrio	222	71	259	171	96	68
Bacteria.Chelativorans	810	46	319	518	102	37
Bacteria.Chitinophaga	3201	699	354	709	323	73
Bacteria.Chlamydia	36	48	12	9	1	2
Bacteria.Chlamydophila	58	70	2	6	47	2
Bacteria.Chlorobaculum	52	23	24	114	5	20
Bacteria.Chlorobium	245	72	94	182	45	63
Bacteria.Chloroflexus	126	23	113	250	76	64
Bacteria.Chlorogloeopsis	0	0	1	0	0	0
Bacteria.Chloroherpeton	64	28	34	74	4	24
Bacteria.Chondromyces	0	0	1	3	28	3
Bacteria.Chromobacterium	122	25	155	155	79	16
Bacteria.Chromohalobacter	66	19	126	98	24	105
Bacteria.Chroococcidiopsis	0	0	0	0	0	0
Bacteria.Chroococcus	0	1	0	0	0	0
Bacteria.Chryseobacterium	5454	865	61	228	35	20
Bacteria.Chthoniobacter	304	70	312	813	98	315
Bacteria.Citreicella	67	31	147	119	46	18
Bacteria.Citrobacter	355	52	245	225	426	20
Bacteria.Citromicrobium	132	63	2214	976	121	20
Bacteria.Clavibacter	201	59	757	3181	1769	61
Bacteria.Clostridium	1558	408	407	487	385	404
Bacteria.Cobetia	0	0	0	0	0	0
Bacteria.Collimonas	15	3	37	14	18	3
Bacteria.Collinsella	97	8	96	29	9	7
Bacteria.Colwellia	44	9	61	57	9	45
Bacteria.Comamonas	606	275	661	333	305	23
Bacteria.Conexibacter	159	28	156	636	64	36
Bacteria.Congregibacter	48	23	87	56	13	92
Bacteria.Coprobacillus	5	2	0	0	2	2
Bacteria.Coprococcus	153	21	11	14	0	1
Bacteria.Coprothermobacter	8	3	0	6	1	4
Bacteria.Coraliomargarita	37	9	27	97	13	1572
Bacteria.Corallococcus	0	0	0	3	0	0
Bacteria.Corynebacterium	6629	591	2356	745	1152	170
Bacteria.Coxiella	258	198	37	56	6	12
Bacteria.Croceibacter	131	57	17	40	1	21
Bacteria.Crocosphaera	25	11	16	20	0	8
Bacteria.Cronobacter	230	20	110	147	149	23
Bacteria.Cryobacterium	0	0	0	0	0	0
Bacteria.Cryptobacterium	8	0	7	3	2	1
Bacteria.Cupriavidus	895	595	4731	1067	1640	95
Bacteria.Curtobacterium	0	0	0	4	0	0
Bacteria.Curvibacter	182	37	325	201	298	17
Bacteria.Cyanobium	9	2	10	12	2	12
Bacteria.Cyanothece	458	194	278	425	83	107
Bacteria.Cycloclasticus	0	0	0	0	0	0
Bacteria.Cylindrospermopsis	14	5	10	16	15	9
Bacteria.Cylindrospermum	11	6	0	0	0	0
Bacteria.Cystobacter	3	1	0	1	14	0
Bacteria.Cytophaga	1178	258	126	317	45	56
Bacteria.Dechloromonas	159	59	151	180	100	20
Bacteria.Deferribacter	18	12	5	16	2	6
Bacteria.Dehalococcoides	30	11	36	49	1	2
Bacteria.Dehalogenimonas	18	2	8	13	7	1
Bacteria.Deinococcus	941	273	428	538	281	57
Bacteria.Deinonema	1	0	0	0	0	0
Bacteria.Delftia	393	42	467	424	664	18
Bacteria.Denitrovibrio	18	8	3	24	2	22
Bacteria.Desulfarculus	32	9	44	55	5	3
Bacteria.Desulfatibacillum	77	39	41	53	12	21
Bacteria.Desulfitobacterium	101	18	15	39	4	4
Bacteria.Desulfobacterium	121	48	66	94	16	40
Bacteria.Desulfococcus	49	23	17	44	12	16
Bacteria.Desulfohalobium	15	6	10	23	3	7
Bacteria.Desulfomicrobium	45	29	26	32	9	11
Bacteria.Desulfonatronospira	31	17	22	14	7	13
Bacteria.Desulfotalea	32	17	18	41	8	18
Bacteria.Desulfotignum	1	0	0	0	0	1
Bacteria.Desulfotomaculum	91	32	29	56	26	20
Bacteria.Desulfovibrio	206	100	276	248	121	66
Bacteria.Desulfurivibrio	38	12	18	28	4	10
Bacteria.Desulfuromonas	38	14	20	37	18	22
Bacteria.Dethiobacter	18	8	19	21	2	4
Bacteria.Dethiosulfovibrio	6	10	9	10	0	1
Bacteria.Dialister	84	7	2	1	1	3
Bacteria.Diaphorobacter	3	0	0	0	0	0
Bacteria.Dichelobacter	18	8	7	3	1	2
Bacteria.Dickeya	439	31	151	133	97	12
Bacteria.Dictyoglomus	27	12	9	22	2	7
Bacteria.Dietzia	1	1	0	0	2	0
Bacteria.Dinoroseobacter	86	29	189	139	24	45
Bacteria.Dokdonia	122	29	21	26	8	34
Bacteria.Dolichospermum	0	1	0	0	0	0
Bacteria.Dorea	94	15	13	5	1	2
Bacteria.Dyadobacter	2249	353	225	726	88	75
Bacteria.Dyella	1	0	0	0	0	0
Bacteria.Ectothiorhodospira	0	0	0	1	0	0
Bacteria.Edwardsiella	136	13	18	19	25	14
Bacteria.Eggerthella	23	5	5	9	0	1
Bacteria.Ehrlichia	4	6	1	10	5	13
Bacteria.Eikenella	40	6	6	15	6	5
Bacteria.Elizabethkingia	30	6	0	1	1	0
Bacteria.Elusimicrobium	15	6	2	18	5	1
Bacteria.Enhydrobacter	5977	1575	163	29	46	8
Bacteria.Ensifer	7	0	7	4	0	0
Bacteria.Enterobacter	799	67	1172	582	2697	41
Bacteria.Enterococcus	714	153	51	42	7	22
Bacteria.Entomoplasma	0	0	0	0	0	0
Bacteria.Erwinia	630	70	160	271	53	23
Bacteria.Erysipelothrix	9	3	3	0	2	1
Bacteria.Erythrobacter	540	282	6831	3328	475	92
Bacteria.Erythromicrobium	0	0	1	1	0	0
Bacteria.Escherichia	1437	1995	4724	4439	15156	789
Bacteria.Ethanoligenens	17	10	7	2	3	1
Bacteria.Eubacterium	537	62	72	42	85	16
Bacteria.Exiguobacterium	108	32	49	101	56	11
Bacteria.Faecalibacterium	272	28	80	32	71	40
Bacteria.Ferrimonas	20	9	27	26	4	16
Bacteria.Fervidobacterium	12	1	5	11	0	4
Bacteria.Fibrobacter	28	11	13	25	1	7
Bacteria.Filifactor	20	2	0	1	0	4
Bacteria.Finegoldia	629	16	14	6	2	1
Bacteria.Fischerella	3	2	1	1	1	0
Bacteria.Flammeovirga	4	1	4	4	1	6
Bacteria.Flavobacterium	2826	1364	124	348	88	74
Bacteria.Flexibacter	1	1	0	0	0	1
Bacteria.Fluoribacter	26	23	0	1	0	0
Bacteria.Francisella	44	37	12	13	6	19
Bacteria.Frankia	336	78	467	903	284	126
Bacteria.Frateuria	0	0	0	0	0	0
Bacteria.Frigoribacterium	0	0	0	20	0	0
Bacteria.Fulvimarina	101	15	143	176	32	8
Bacteria.Fusobacterium	208	39	28	35	15	16
Bacteria.Gallibacterium	1	0	0	0	0	0
Bacteria.Gallionella	73	37	53	53	26	6
Bacteria.Gardnerella	261	6	42	5	11	1
Bacteria.Gemella	127	2	1	0	27	0
Bacteria.Geminocystis	2	0	0	2	0	0
Bacteria.Gemmata	408	111	1016	1626	203	257
Bacteria.Gemmatimonas	184	29	417	888	69	51
Bacteria.Geobacillus	600	107	73	141	43	44
Bacteria.Geobacter	495	194	516	792	129	125
Bacteria.Geodermatophilus	222	120	306	505	128	27
Bacteria.Glaciecola	6	6	3	3	1	4
Bacteria.Glaciibacter	0	0	0	0	0	0
Bacteria.Gloeobacter	157	38	66	135	50	21
Bacteria.Gloeothece	0	0	0	0	0	0
Bacteria.Gluconacetobacter	210	46	697	385	146	59
Bacteria.Gluconobacter	65	11	586	224	13	12
Bacteria.Gordonia	184	34	201	336	216	16
Bacteria.Gordonibacter	13	1	6	3	1	0
Bacteria.Gramella	384	120	42	103	21	76
Bacteria.Granulibacter	96	39	411	200	35	7
Bacteria.Granulicatella	249	15	5	5	30	2
Bacteria.Haemophilus	797	43	75	59	99	22
Bacteria.Hafnia	1	0	0	0	0	0
Bacteria.Hahella	143	77	62	122	43	116
Bacteria.Haliangium	104	32	172	373	55	115
Bacteria.Halobacillus	2	1	0	1	0	0
Bacteria.Halochromatium	0	0	0	1	0	0
Bacteria.Halomonas	56	18	59	82	76	56
Bacteria.Halorhodospira	34	13	61	44	11	25
Bacteria.Halothermothrix	33	8	18	20	6	17
Bacteria.Halothiobacillus	33	24	32	56	34	7
Bacteria.Helicobacter	58	20	55	15	8	12
Bacteria.Heliobacillus	3	1	2	2	1	1
Bacteria.Heliobacterium	31	9	43	55	7	21
Bacteria.Herbaspirillum	326	55	449	485	188	15
Bacteria.Herminiimonas	384	67	511	616	257	14
Bacteria.Herpetosiphon	3	1	0	2	0	0
Bacteria.Hirschia	36	8	221	130	9	18
Bacteria.Histophilus	49	15	28	6	24	4
Bacteria.Hoeflea	264	19	86	171	41	30
Bacteria.Holdemania	27	5	0	5	0	5
Bacteria.Hydrogenivirga	16	11	9	28	0	7
Bacteria.Hydrogenobacter	7	4	3	7	9	5
Bacteria.Hydrogenobaculum	9	4	2	3	1	1
Bacteria.Hydrogenophaga	1	0	1	1	1	0
Bacteria.Hydrogenophilus	1	1	3	0	1	0
Bacteria.Hydrogenovibrio	0	0	0	0	0	0
Bacteria.Hymenobacter	4	0	0	2	0	0
Bacteria.Hyphomicrobium	266	187	173	187	22	8
Bacteria.Hyphomonas	57	14	327	250	59	23
Bacteria.Ideonella	0	0	0	0	0	0
Bacteria.Idiomarina	54	35	121	39	13	21
Bacteria.Ignatzschineria	0	0	0	0	0	0
Bacteria.Ilyobacter	16	10	1	6	2	8
Bacteria.Intrasporangium	0	0	0	0	0	0
Bacteria.Isoptericola	0	0	0	0	0	0
Bacteria.Isosphaera	0	0	0	2	0	0
Bacteria.Janibacter	181	51	250	465	213	20
Bacteria.Jannaschia	79	16	116	140	28	32
Bacteria.Janthinobacterium	392	77	582	635	149	16
Bacteria.Jonesia	54	51	37	137	89	12
Bacteria.Jonquetella	13	2	1	7	2	2
Bacteria.Kangiella	35	24	22	34	8	40
Bacteria.Ketogulonicigenium	67	14	112	143	52	10
Bacteria.Kibdelosporangium	1	0	1	0	0	0
Bacteria.Kineococcus	116	68	99	346	118	17
Bacteria.Kinetoplastibacterium	0	0	0	3	0	0
Bacteria.Kingella	78	5	9	7	3	0
Bacteria.Kitasatospora	1	0	0	3	1	0
Bacteria.Klebsiella	539	57	8414	1338	21647	68
Bacteria.Kluyvera	0	0	38	12	1	0
Bacteria.Kocuria	1400	429	232	127	149	10
Bacteria.Kordia	275	119	40	60	16	45
Bacteria.Kosmotoga	16	1	4	10	0	7
Bacteria.Kribbella	131	36	245	467	117	20
Bacteria.Ktedonobacter	252	68	170	299	49	47
Bacteria.Kurthia	0	0	0	1	0	0
Bacteria.Kutzneria	0	0	0	1	0	0
Bacteria.Kytococcus	178	54	142	108	117	5
Bacteria.Labrenzia	307	54	454	385	136	58
Bacteria.Labrys	0	0	0	0	0	0
Bacteria.Lactobacillus	1515	269	131	116	228	49
Bacteria.Lactococcus	741	48	6	32	4	4
Bacteria.Laribacter	64	38	154	136	47	8
Bacteria.Lawsonia	4	10	9	6	17	2
Bacteria.Lechevalieria	5	0	0	2	0	0
Bacteria.Leeuwenhoekiella	233	88	49	112	31	24
Bacteria.Legionella	3868	3576	317	314	424	92
Bacteria.Leifsonia	149	43	597	2078	1911	38
Bacteria.Lentisphaera	37	19	145	264	17	508
Bacteria.Leptolyngbya	5	0	0	4	0	0
Bacteria.Leptospira	153	57	52	74	30	28
Bacteria.Leptospirillum	41	56	24	41	40	4
Bacteria.Leptothrix	201	30	629	280	269	26
Bacteria.Leptotrichia	103	11	5	4	6	11
Bacteria.Leuconostoc	425	85	10	9	6	4
Bacteria.Limnobacter	539	374	79	65	34	19
Bacteria.Listeria	144	50	41	69	10	24
Bacteria.Listonella	6	0	1	0	8	0
Bacteria.Loktanella	19	15	55	98	4	23
Bacteria.Lutiella	110	23	119	105	61	12
Bacteria.Lyngbya	90	30	29	93	10	25
Bacteria.Lysinibacillus	94	27	13	23	5	6
Bacteria.Lysobacter	1	0	5	17	0	0
Bacteria.Macrococcus	56	20	9	1	2	5
Bacteria.Magnetococcus	45	30	74	56	96	33
Bacteria.Magnetospirillum	730	199	2024	907	1595	93
Bacteria.Mannheimia	27	7	3	7	7	3
Bacteria.Maricaulis	34	25	233	105	16	24
Bacteria.Marinobacter	231	100	681	323	98	151
Bacteria.Marinomonas	118	41	59	175	52	87
Bacteria.Mariprofundus	53	16	28	34	8	18
Bacteria.Maritimibacter	74	14	169	143	19	28
Bacteria.Martelella	1	0	0	0	0	0
Bacteria.Massilia	0	0	0	1	0	0
Bacteria.Mastigocladus	0	0	10	0	0	0
Bacteria.Mechercharimyces	0	0	0	0	0	1
Bacteria.Megamonas	11	11	1	6	0	1
Bacteria.Megasphaera	29	0	7	4	1	1
Bacteria.Meiothermus	337	39	47	179	34	35
Bacteria.Melittangium	0	0	0	2	8	0
Bacteria.Mesoplasma	1	0	7	10	3	67
Bacteria.Mesorhizobium	14152	101	1068	1498	582	65
Bacteria.Methylacidiphilum	32	6	5	46	0	28
Bacteria.Methylarcula	1	0	0	0	0	0
Bacteria.Methylibium	304	62	1179	488	418	13
Bacteria.Methylobacillus	110	41	62	82	20	23
Bacteria.Methylobacter	172	68	181	163	63	44
Bacteria.Methylobacterium	3516	396	6010	4753	894	143
Bacteria.Methylocaldum	1	0	0	0	0	0
Bacteria.Methylocapsa	5	2	2	9	0	0
Bacteria.Methylocella	240	32	167	190	100	6
Bacteria.Methylococcus	98	37	55	101	19	38
Bacteria.Methylocystis	1	0	0	1	0	0
Bacteria.Methylomonas	1	0	0	1	0	1
Bacteria.Methylophaga	651	206	0	0	0	0
Bacteria.Methylophilus	7	2	0	0	0	2
Bacteria.Methylosinus	181	29	407	176	58	7
Bacteria.Methylosulfonomonas	3	0	0	0	0	0
Bacteria.Methylotenera	173	59	51	26	10	4
Bacteria.Methyloversatilis	0	0	0	2	0	0
Bacteria.Methylovorus	0	0	1	1	0	0
Bacteria.Methylovulum	1	0	0	0	0	0
Bacteria.Microbacterium	29	4	28	57	73	3
Bacteria.Microbispora	1	0	0	0	0	0
Bacteria.Microbulbifer	0	0	0	0	0	0
Bacteria.Microchaete	2	2	0	7	1	1
Bacteria.Micrococcus	552	304	450	302	278	18
Bacteria.Microcoleus	125	44	66	112	14	28
Bacteria.Microcystis	103	33	46	78	14	21
Bacteria.Microlunatus	0	0	0	2	0	0
Bacteria.Micromonospora	122	45	196	446	157	29
Bacteria.Microscilla	876	246	103	261	36	167
Bacteria.Mitsuaria	0	0	0	0	0	0
Bacteria.Mitsuokella	22	4	5	11	1	2
Bacteria.Mixed	13328	4474	14111	11151	11078	4329
Bacteria.Mobiluncus	87	10	39	24	43	2
Bacteria.Moorella	43	10	13	70	7	13
Bacteria.Moraxella	212	35	16	7	8	3
Bacteria.Morganella	2	0	0	0	0	0
Bacteria.Moritella	39	7	8	27	9	14
Bacteria.Mycetocola	0	0	0	0	0	0
Bacteria.Mycobacterium	1294	372	1905	2552	952	141
Bacteria.Mycoplana	1	0	0	2	1	0
Bacteria.Mycoplasma	33	25	1	11	1	69
Bacteria.Myroides	0	1	0	0	0	1
Bacteria.Myxococcus	225	47	213	469	96	57
Bacteria.Nakamurella	168	41	227	510	240	17
Bacteria.Natranaerobius	19	4	12	13	3	9
Bacteria.Nautilia	6	3	3	2	1	4
Bacteria.Neisseria	1668	141	188	93	376	23
Bacteria.Neochlamydia	0	1	0	0	0	0
Bacteria.Neorickettsia	3	2	1	1	4	1
Bacteria.Neptuniibacter	31	28	18	42	8	70
Bacteria.Nesterenkonia	0	0	0	0	0	0
Bacteria.Nitratiruptor	13	5	5	13	7	10
Bacteria.Nitrobacter	1729	88	1075	587	409	28
Bacteria.Nitrococcus	78	40	46	103	40	23
Bacteria.Nitrosococcus	183	79	343	241	57	77
Bacteria.Nitrosomonas	462	136	435	203	57	27
Bacteria.Nitrosospira	169	56	125	264	42	28
Bacteria.Nitrospira	248	37	82	387	42	76
Bacteria.Nocardia	144	39	161	276	178	20
Bacteria.Nocardioides	324	66	676	1414	165	48
Bacteria.Nocardiopsis	56	21	100	128	52	10
Bacteria.Nodularia	108	25	23	32	8	18
Bacteria.Nonomuraea	0	0	3	0	0	0
Bacteria.Nostoc	493	134	163	275	57	35
Bacteria.Novosphingobium	395	140	7728	2732	546	54
Bacteria.Oceanibulbus	67	13	135	102	33	35
Bacteria.Oceanicola	201	48	286	362	168	37
Bacteria.Oceanobacillus	89	47	16	25	35	10
Bacteria.Ochrobactrum	2596	56	647	557	159	24
Bacteria.Octadecabacter	90	26	120	137	21	75
Bacteria.Oenococcus	22	8	5	15	0	1
Bacteria.Okibacterium	0	0	0	1	0	0
Bacteria.Oleomonas	1	0	0	0	0	0
Bacteria.Oligella	1	0	0	0	0	0
Bacteria.Oligotropha	826	34	297	188	151	7
Bacteria.Olsenella	10	2	2	2	0	1
Bacteria.Opitutus	220	47	231	411	41	199
Bacteria.Oribacterium	74	11	15	3	5	4
Bacteria.Orientia	11	13	3	5	12	12
Bacteria.Ornithobacterium	9	5	0	2	0	0
Bacteria.Oscillatoria	141	49	63	90	18	18
Bacteria.Oxalicibacterium	0	1	0	0	0	0
Bacteria.Oxalobacter	47	13	70	64	17	9
Bacteria.Paenibacillus	309	85	166	221	42	72
Bacteria.Pandoraea	0	0	0	0	3	0
Bacteria.Pantoea	855	73	617	1265	274	37
Bacteria.Parabacteroides	294	74	69	60	31	23
Bacteria.Parachlamydia	0	1	0	0	0	0
Bacteria.Paracoccus	650	288	846	1063	503	62
Bacteria.Parascardovia	4	3	0	4	2	0
Bacteria.Parvibaculum	301	58	758	410	137	53
Bacteria.Parvularcula	29	5	99	44	16	8
Bacteria.Pasteurella	109	61	20	28	10	10
Bacteria.Pasteuria	1	2	0	0	0	0
Bacteria.Paucimonas	5	2	9	10	0	0
Bacteria.Pectobacterium	590	41	276	130	93	24
Bacteria.Pediococcus	73	8	1	4	1	6
Bacteria.Pedobacter	1943	651	321	721	131	77
Bacteria.Pedomicrobium	0	0	0	0	0	0
Bacteria.Pelagibaca	63	19	157	122	154	45
Bacteria.Pelobacter	114	47	81	216	25	49
Bacteria.Pelodictyon	50	22	36	51	12	18
Bacteria.Pelomonas	2	0	1	1	1	0
Bacteria.Pelotomaculum	49	18	54	60	7	14
Bacteria.Peptococcus	0	0	0	0	0	0
Bacteria.Peptoniphilus	298	11	25	8	0	3
Bacteria.Peptostreptococcus	45	6	9	3	2	0
Bacteria.Persephonella	27	9	8	6	6	6
Bacteria.Petrotoga	13	5	11	10	2	3
Bacteria.Phaeobacter	19	3	21	67	48	13
Bacteria.Phenylobacterium	224	57	1366	871	146	38
Bacteria.Phormidium	0	0	0	0	0	0
Bacteria.Photobacterium	115	34	91	87	27	43
Bacteria.Photorhabdus	154	26	39	33	79	19
Bacteria.Phyllobacterium	2	0	0	0	0	0
Bacteria.Pigmentiphaga	0	0	0	0	0	0
Bacteria.Pimelobacter	1	0	0	4	1	1
Bacteria.Pirellula	301	88	912	1579	158	1334
Bacteria.Piscirickettsia	0	0	0	0	0	1
Bacteria.Planctomyces	394	114	1358	1797	199	1305
Bacteria.Planktothrix	7	13	4	4	0	2
Bacteria.Planobispora	1	0	0	3	0	0
Bacteria.Planococcus	2	0	0	1	6	0
Bacteria.Plesiocystis	65	23	331	278	57	75
Bacteria.Plesiomonas	0	0	0	0	4	1
Bacteria.Polaribacter	208	85	29	57	11	69
Bacteria.Polaromonas	910	204	904	766	840	30
Bacteria.Polynucleobacter	65	26	39	67	14	10
Bacteria.Pontibacter	0	0	0	1	0	0
Bacteria.Porphyrobacter	0	0	1	0	0	0
Bacteria.Porphyromonas	281	30	42	48	32	16
Bacteria.Prauserella	0	0	0	0	0	0
Bacteria.Prevotella	1387	141	269	115	38	41
Bacteria.Prochlorococcus	96	19	31	42	26	121
Bacteria.Prochlorothrix	1	0	0	0	0	0
Bacteria.Propionibacterium	6527	1506	7900	2375	3164	557
Bacteria.Prosthecobacter	0	0	0	9	0	1
Bacteria.Prosthecochloris	21	10	13	30	7	6
Bacteria.Proteus	104	39	60	45	95	6
Bacteria.Providencia	140	175	53	118	73	20
Bacteria.Pseudaminobacter	0	0	0	1	0	0
Bacteria.Pseudanabaena	1	0	0	0	0	0
Bacteria.Pseudoalteromonas	133	45	173	130	105	169
Bacteria.Pseudochrobactrum	0	0	0	0	0	0
Bacteria.Pseudomonas	11720	1843	14978	77329	50413	2712
Bacteria.Pseudonocardia	2	0	0	2	0	0
Bacteria.Pseudovibrio	96	21	167	142	77	19
Bacteria.Psychrobacter	2128	704	195	516	88	80
Bacteria.Psychroflexus	155	55	28	67	90	138
Bacteria.Psychromonas	34	16	36	76	23	92
Bacteria.Pusillimonas	0	0	0	0	0	0
Bacteria.Pyramidobacter	8	4	6	9	0	7
Bacteria.Rahnella	43	27	1	1	1	0
Bacteria.Ralstonia	590	168	2315	668	2715	264
Bacteria.Raoultella	3	1	0	0	1	0
Bacteria.Raphidiopsis	17	3	6	14	3	0
Bacteria.Rathayibacter	2	1	15	11	0	0
Bacteria.Reinekea	25	11	22	38	4	20
Bacteria.Renibacterium	136	29	45	194	152	5
Bacteria.Rhizobium	2752	127	1342	1944	839	69
Bacteria.Rhodanobacter	0	0	0	1	0	0
Bacteria.Rhodobacter	537	173	795	960	233	85
Bacteria.Rhodococcus	1196	377	669	1527	640	51
Bacteria.Rhodomicrobium	119	29	150	108	17	10
Bacteria.Rhodopila	0	0	0	1	0	0
Bacteria.Rhodopirellula	192	60	1015	1494	239	2579
Bacteria.Rhodoplanes	0	0	0	1	0	0
Bacteria.Rhodopseudomonas	5028	481	2818	1621	1588	114
Bacteria.Rhodospirillum	415	173	587	503	142	58
Bacteria.Rhodothermus	146	46	94	218	31	57
Bacteria.Rhodovulum	0	1	0	2	0	0
Bacteria.Rickettsia	127	121	20	46	249	21
Bacteria.Rickettsiella	100	88	44	10	3	2
Bacteria.Riemerella	10	3	1	3	0	0
Bacteria.Robiginitalea	167	50	41	108	17	54
Bacteria.Roseateles	0	1	3	1	0	0
Bacteria.Roseburia	188	27	14	6	0	3
Bacteria.Roseibium	115	16	177	135	18	27
Bacteria.Roseiflexus	204	56	231	364	28	55
Bacteria.Roseobacter	311	98	754	455	183	252
Bacteria.Roseomonas	265	61	445	600	168	7
Bacteria.Roseovarius	263	39	280	236	71	69
Bacteria.Rothia	2258	264	278	94	302	8
Bacteria.Rubrivivax	4	3	12	4	4	1
Bacteria.Rubrobacter	100	47	118	254	48	21
Bacteria.Ruegeria	206	75	397	359	71	140
Bacteria.Ruminococcus	1068	109	104	68	32	29
Bacteria.Saccharomonospora	40	15	71	121	91	11
Bacteria.Saccharophagus	65	31	38	75	34	125
Bacteria.Saccharopolyspora	120	21	100	275	294	24
Bacteria.Saccharothrix	2	0	7	1	0	0
Bacteria.Sagittula	67	24	71	149	32	34
Bacteria.Salinibacter	149	18	72	114	13	44
Bacteria.Salinibacterium	0	0	0	0	0	0
Bacteria.Salinispora	69	18	137	203	132	23
Bacteria.Salinivibrio	0	0	0	0	0	0
Bacteria.Salmonella	378	142	1377	339	2386	32
Bacteria.Sanguibacter	95	32	155	611	211	9
Bacteria.Saprospira	0	0	0	0	0	0
Bacteria.Scardovia	8	0	23	5	4	0
Bacteria.Sebaldella	30	8	6	6	7	4
Bacteria.Sedimenticola	0	0	0	0	0	0
Bacteria.Sediminibacterium	0	0	0	0	0	0
Bacteria.Segniliparus	19	5	20	71	43	5
Bacteria.Selenomonas	68	115	18	15	2	4
Bacteria.Serratia	5725	202	776	596	1621	19
Bacteria.Shewanella	962	174	498	332	159	639
Bacteria.Shigella	67	74	526	208	745	44
Bacteria.Shinella	0	0	0	1	0	0
Bacteria.Shuttleworthia	22	2	0	1	0	0
Bacteria.Sideroxydans	72	19	129	133	25	8
Bacteria.Simonsiella	41	6	19	5	0	0
Bacteria.Sinorhizobium	2040	71	951	1159	377	60
Bacteria.Slackia	19	4	3	17	20	2
Bacteria.Sodalis	1	0	0	0	4	2
Bacteria.Sorangium	8	4	10	32	9	0
Bacteria.Sphaerobacter	138	34	216	420	37	36
Bacteria.Sphaerotilus	0	0	0	2	0	0
Bacteria.Sphingobacterium	954	297	106	204	35	39
Bacteria.Sphingobium	581	374	16392	4171	617	60
Bacteria.Sphingomonas	970	342	33280	8710	1359	86
Bacteria.Sphingopyxis	405	295	8628	2954	422	39
Bacteria.Spirochaeta	37	10	11	38	7	16
Bacteria.Spiroplasma	0	0	0	2	1	338
Bacteria.Spirosoma	4115	649	309	930	128	80
Bacteria.Spirulina	0	0	0	1	0	0
Bacteria.Sporosarcina	2	0	1	3	1	0
Bacteria.Stackebrandtia	80	64	51	121	118	15
Bacteria.Staphylococcus	7186	319	152	51	58	44
Bacteria.Starkeya	418	29	502	377	115	12
Bacteria.Stenotrophomonas	597	67	1891	2266	3099	59
Bacteria.Stigmatella	233	50	341	544	97	53
Bacteria.Streptoalloteichus	0	0	0	1	0	0
Bacteria.Streptobacillus	5	1	0	1	0	3
Bacteria.Streptococcus	4694	229	151	207	367	72
Bacteria.Streptomonospora	0	0	1	0	0	0
Bacteria.Streptomyces	1111	340	1776	2854	1690	182
Bacteria.Streptosporangium	112	25	117	268	137	11
Bacteria.Subdoligranulum	74	10	18	3	0	2
Bacteria.Sulfitobacter	57	35	141	120	44	33
Bacteria.Sulfobacillus	0	1	0	0	0	0
Bacteria.Sulfurihydrogenibium	28	16	9	7	0	7
Bacteria.Sulfurimonas	26	12	3	8	3	11
Bacteria.Sulfurospirillum	17	13	4	1	1	2
Bacteria.Sulfurovum	24	12	3	9	0	14
Bacteria.Symbiobacterium	75	13	88	110	10	21
Bacteria.Synechococcus	175	90	230	430	88	4521
Bacteria.Synechocystis	64	21	29	97	15	44
Bacteria.Synergistes	0	0	0	0	1	0
Bacteria.Syntrophobacter	57	21	36	109	12	17
Bacteria.Syntrophomonas	38	16	20	26	0	8
Bacteria.Syntrophothermus	21	4	14	10	3	4
Bacteria.Syntrophus	65	29	26	70	23	13
Bacteria.Tannerella	1	0	0	1	0	0
Bacteria.Tatlockia	0	0	0	1	0	0
Bacteria.Taylorella	0	0	1	0	0	3
Bacteria.Tepidimonas	0	0	0	0	1	0
Bacteria.Teredinibacter	63	26	107	66	10	98
Bacteria.Terrabacter	12	2	4	15	0	0
Bacteria.Terrimonas	2	1	0	0	2	0
Bacteria.Tetragenococcus	3	1	0	1	0	0
Bacteria.Tetrathiobacter	0	0	0	0	0	0
Bacteria.Thalassobium	30	14	32	57	3	40
Bacteria.Thalassospira	1	0	0	0	0	0
Bacteria.Thauera	152	39	124	169	49	40
Bacteria.Thermanaerovibrio	9	3	5	10	1	4
Bacteria.Thermincola	28	12	21	32	0	4
Bacteria.Thermoactinomyces	5	1	0	9	0	1
Bacteria.Thermoanaerobacter	67	30	18	40	34	19
Bacteria.Thermoanaerobacterium	19	7	8	8	7	3
Bacteria.Thermobacillus	0	0	0	1	0	0
Bacteria.Thermobaculum	73	14	112	148	15	10
Bacteria.Thermobifida	45	12	107	177	38	9
Bacteria.Thermobispora	45	8	82	112	46	10
Bacteria.Thermochromatium	0	1	0	0	0	0
Bacteria.Thermocrinis	5	2	1	2	0	2
Bacteria.Thermodesulfovibrio	29	14	12	25	1	13
Bacteria.Thermomicrobium	63	14	69	172	7	14
Bacteria.Thermomonospora	60	17	91	173	39	18
Bacteria.Thermosediminibacter	25	1	5	19	1	12
Bacteria.Thermosinus	41	5	34	31	4	12
Bacteria.Thermosipho	14	6	24	9	0	8
Bacteria.Thermosynechococcus	27	15	19	33	3	10
Bacteria.Thermotoga	31	17	39	55	20	23
Bacteria.Thermus	175	20	47	84	57	27
Bacteria.Thioalkalivibrio	49	18	61	46	8	13
Bacteria.Thiobacillus	95	64	81	92	25	21
Bacteria.Thiocapsa	0	0	1	5	0	0
Bacteria.Thiohalocapsa	0	0	0	0	0	1
Bacteria.Thiomicrospira	24	18	15	13	6	21
Bacteria.Thiomonas	164	222	224	94	60	17
Bacteria.Tolumonas	40	25	72	27	14	11
Bacteria.Tolypothrix	0	0	0	0	0	0
Bacteria.Treponema	55	22	7	18	5	6
Bacteria.Trichococcus	1	0	0	0	0	0
Bacteria.Trichodesmium	45	12	19	30	8	14
Bacteria.Trichormus	2	0	0	0	0	0
Bacteria.Tropheryma	2	0	5	17	17	2
Bacteria.Truepera	88	18	128	266	5	37
Bacteria.Tsukamurella	60	7	54	111	35	3
Bacteria.Tuberibacillus	0	0	0	0	0	1
Bacteria.Ureaplasma	16	2	1	1	0	7
Bacteria.Variovorax	4253	143	1033	1105	4417	45
Bacteria.Veillonella	198	12	41	16	17	5
Bacteria.Verminephrobacter	362	86	329	291	260	12
Bacteria.Verrucomicrobium	205	69	223	565	53	446
Bacteria.Vibrio	484	187	524	357	615	331
Bacteria.Victivallis	28	13	26	41	17	21
Bacteria.Virgibacillus	0	0	0	1	0	0
Bacteria.Vitreoscilla	1	0	0	0	0	0
Bacteria.Vogesella	3	0	0	0	0	0
Bacteria.Waddlia	159	211	10	11	2	14
Bacteria.Weissella	114	11	0	3	0	0
Bacteria.Westiellopsis	0	0	0	0	0	0
Bacteria.Wigglesworthia	0	1	0	0	0	1
Bacteria.Wohlfahrtiimonas	0	0	0	1	0	0
Bacteria.Wolbachia	50	64	13	190	70	4408
Bacteria.Wolinella	17	2	1	8	1	5
Bacteria.Xanthobacter	518	65	834	405	195	16
Bacteria.Xanthomonas	1186	189	2739	2920	762	83
Bacteria.Xenophilus	0	0	2	0	0	0
Bacteria.Xenorhabdus	103	13	29	89	37	8
Bacteria.Xylanimonas	83	18	112	225	106	12
Bacteria.Xylella	215	154	239	219	105	14
Bacteria.Yersinia	2228	103	248	255	198	33
Bacteria.Zoogloea	4	0	1	0	0	0
Bacteria.Zunongwangia	270	113	71	108	20	16
Bacteria.Zymomonas	114	124	2425	668	131	13
Eukaryota.Abax	0	2	0	0	0	0
Eukaryota.Abies	1	1	7	2	0	0
Eukaryota.Absidia	0	0	0	0	0	1
Eukaryota.Acacia	1	2	0	0	0	0
Eukaryota.Acalypha	0	0	1	6	0	0
Eukaryota.Acanalonia	0	0	0	0	0	0
Eukaryota.Acanthamoeba	7	13	0	4	0	2
Eukaryota.Acanthochromis	0	2	0	0	0	0
Eukaryota.Acanthocyclops	0	0	0	0	0	0
Eukaryota.Acanthogobius	0	11	0	0	0	0
Eukaryota.Acanthonitschkea	0	0	1	1	0	0
Eukaryota.Acanthopagrus	0	8	0	0	0	0
Eukaryota.Acanthorrhynchium	0	1	0	0	0	0
Eukaryota.Acarospora	0	0	0	2	0	0
Eukaryota.Acartophthalmus	0	0	0	0	0	2
Eukaryota.Acarus	0	0	0	0	1	0
Eukaryota.Acer	0	3	0	0	0	0
Eukaryota.Acetabularia	0	1	1	0	0	2
Eukaryota.Achaearanea	0	0	0	0	16	0
Eukaryota.Achatinella	2	4	0	0	0	0
Eukaryota.Achelia	0	0	0	0	0	1
Eukaryota.Acheta	0	0	0	0	0	2
Eukaryota.Achillea	0	2	0	0	0	0
Eukaryota.Achnanthes	1	0	0	0	0	0
Eukaryota.Aciculosporium	0	0	0	0	2	1
Eukaryota.Acidomyces	0	0	0	0	0	1
Eukaryota.Acilius	0	0	0	0	1	0
Eukaryota.Acinonyx	0	0	0	2	0	0
Eukaryota.Acipenser	3	0	0	0	0	0
Eukaryota.Acomoptera	0	0	0	0	1	0
Eukaryota.Acorus	1	0	1	2	0	1
Eukaryota.Acremonium	3	12	4	8	1	1
Eukaryota.Acrida	0	0	0	0	0	1
Eukaryota.Acrocephalus	3	5	0	0	0	0
Eukaryota.Acroceridae	0	0	0	0	0	1
Eukaryota.Acropora	2	4	0	4	6	18
Eukaryota.Acrossocheilus	0	2	0	0	0	0
Eukaryota.Acrostalagmus	0	2	0	1	0	0
Eukaryota.Acrostichus	0	1	0	0	0	0
Eukaryota.Acrostira	1	0	0	0	0	0
Eukaryota.Actina	0	0	0	0	0	1
Eukaryota.Actinia	0	0	0	0	0	1
Eukaryota.Actinidia	2	1	0	1	0	0
Eukaryota.Actinodaphne	1	0	0	0	0	0
Eukaryota.Actinophrys	1	0	0	0	1	0
Eukaryota.Actinotaenium	0	0	0	0	0	2
Eukaryota.Acusta	2	0	0	0	0	0
Eukaryota.Acyrthosiphon	216	96	39	405	681	10899
Eukaryota.Adalia	0	1	0	0	0	0
Eukaryota.Adansonia	1	0	0	0	0	0
Eukaryota.Adenostoma	0	0	6	6	0	0
Eukaryota.Adiantum	1	1	0	2	0	1
Eukaryota.Adineta	7	9	2	4	2	151
Eukaryota.Admontia	0	0	0	0	0	35
Eukaryota.Adoxa	0	0	0	1	0	0
Eukaryota.Adoxophyes	0	0	0	2	1	48
Eukaryota.Adscita	0	0	0	0	0	0
Eukaryota.Aedes	69	21	58	551	828	13465
Eukaryota.Aegerita	0	1	1	0	0	0
Eukaryota.Aegilops	181	31	29	652	7	10
Eukaryota.Aegotheles	1	43	0	0	0	0
Eukaryota.Aeluropus	0	0	0	1	0	0
Eukaryota.Aesculus	0	0	0	1	0	0
Eukaryota.Aethia	0	0	0	1	0	0
Eukaryota.Aethina	0	1	0	0	0	0
Eukaryota.Aethionema	5	0	0	0	0	0
Eukaryota.Afrocarpus	0	0	0	1	0	0
Eukaryota.Afroleptomydas	0	0	0	0	0	0
Eukaryota.Agalinis	0	2	0	0	0	0
Eukaryota.Agaricus	49	69	4	17	2	9
Eukaryota.Agathis	0	0	0	1	0	0
Eukaryota.Agathon	0	0	0	0	4	1
Eukaryota.Agelas	0	0	0	1	0	1
Eukaryota.Agkistrodon	92	125	5	9	0	17
Eukaryota.Aglaope	0	0	0	0	1	0
Eukaryota.Agonostomus	0	0	0	0	0	1
Eukaryota.Agrilus	0	0	0	34	3	618
Eukaryota.Agrocybe	17	42	0	0	0	0
Eukaryota.Agromyza	0	0	0	0	0	2
Eukaryota.Agropyron	1	0	4	180	0	0
Eukaryota.Agrostis	5	17	6	119	2	5
Eukaryota.Aidablennius	0	0	0	0	0	1
Eukaryota.Ailuropoda	9	6	15	10	3	4
Eukaryota.Ailurus	1	0	0	0	0	0
Eukaryota.Aix	18	0	0	0	0	0
Eukaryota.Ajellomyces	1031	936	745	1399	70	216
Eukaryota.Akebia	1	0	0	0	0	0
Eukaryota.Akodon	0	3	0	0	0	0
Eukaryota.Akrokolioplax	1	0	0	0	0	0
Eukaryota.Alabagrus	0	0	0	0	0	1
Eukaryota.Alangium	0	0	0	1	0	0
Eukaryota.Alaria	1	8	1	1	0	0
Eukaryota.Alasmidonta	1	0	0	0	1	1
Eukaryota.Albizia	3	0	0	0	0	0
Eukaryota.Albotricha	0	0	0	1	0	0
Eukaryota.Albula	0	2	0	0	0	0
Eukaryota.Aldrichina	0	0	0	0	0	1
Eukaryota.Alectoris	3	7	0	0	0	0
Eukaryota.Aleochara	0	0	0	0	0	1
Eukaryota.Alexandrium	4	11	3	0	0	0
Eukaryota.Alisma	0	0	0	1	1	0
Eukaryota.Alligator	0	1	0	0	0	0
Eukaryota.Allium	196	1	3	1	0	1
Eukaryota.Allogromia	0	1	0	0	0	0
Eukaryota.Allometopon	0	0	0	0	0	1
Eukaryota.Allomyces	3	4	0	0	0	2
Eukaryota.Allonemobius	6	0	0	0	0	0
Eukaryota.Alnus	0	0	2	5	0	0
Eukaryota.Alocasia	0	0	7	0	0	0
Eukaryota.Alopecurus	1	0	2	92	0	1
Eukaryota.Alosa	0	0	0	0	0	3
Eukaryota.Alsophila	1	0	0	16	0	0
Eukaryota.Alternaria	69	56	120	136	2	32
Eukaryota.Altingia	1	0	0	1	0	0
Eukaryota.Amanita	2	15	6	4	0	0
Eukaryota.Amaranthus	1	4	0	0	0	4
Eukaryota.Amathuxidia	0	0	0	0	0	0
Eukaryota.Amaurornis	1	0	0	0	0	0
Eukaryota.Amazona	1	0	0	0	0	0
Eukaryota.Amblyomma	0	0	0	1	0	2
Eukaryota.Amblyopyrum	1	0	0	0	0	0
Eukaryota.Amborella	0	0	0	3	2	0
Eukaryota.Ambrosiozyma	0	0	0	1	0	0
Eukaryota.Ambystoma	2	4	0	0	0	2
Eukaryota.Amia	0	2	0	0	0	0
Eukaryota.Amiota	0	0	0	0	0	0
Eukaryota.Amitermes	0	2	0	0	0	0
Eukaryota.Ammodytes	1	3	0	0	0	0
Eukaryota.Ammonia	1	0	0	1	0	0
Eukaryota.Ammopiptanthus	1	0	0	0	0	0
Eukaryota.Amorosia	0	0	0	1	0	0
Eukaryota.Amorpha	0	0	0	0	0	2
Eukaryota.Amorphophallus	0	1	0	0	0	0
Eukaryota.Amorphotheca	0	3	0	0	0	0
Eukaryota.Ampelomyces	0	4	3	1	0	0
Eukaryota.Amphibolurus	2	0	0	0	0	0
Eukaryota.Amphidinium	0	2	0	1	0	0
Eukaryota.Amphimedon	0	1	0	0	0	0
Eukaryota.Amphipholis	0	0	0	1	0	0
Eukaryota.Amphiprion	0	2	0	0	0	0
Eukaryota.Amphitmetus	2	3	0	0	0	0
Eukaryota.Amphitrite	0	0	0	1	0	0
Eukaryota.Ampulloclitocybe	0	2	0	0	0	0
Eukaryota.Amsonia	12	0	0	1	0	0
Eukaryota.Amylocystis	0	0	0	1	0	0
Eukaryota.Amylomyces	0	0	1	0	0	0
Eukaryota.Amylostereum	0	1	0	0	0	0
Eukaryota.Anadara	2	3	0	0	0	0
Eukaryota.Ananas	2	9	7	6	0	0
Eukaryota.Anapausis	0	0	0	0	2	22
Eukaryota.Anas	66	5	0	0	0	0
Eukaryota.Anastrepha	0	0	1	0	8	25
Eukaryota.Ancyromonas	0	0	1	0	0	0
Eukaryota.Andalucia	0	0	1	0	0	0
Eukaryota.Andrena	0	0	0	0	1	0
Eukaryota.Andropadus	0	0	0	0	0	2
Eukaryota.Anelosimus	0	0	0	0	26	1
Eukaryota.Anelpistina	0	0	0	1	0	0
Eukaryota.Anemone	0	0	1	2	0	0
Eukaryota.Anginon	0	0	0	1	0	0
Eukaryota.Angiopteris	0	0	0	3	0	0
Eukaryota.Angiostrongylus	1	0	0	0	0	0
Eukaryota.Angophora	0	0	0	1	0	0
Eukaryota.Anguilla	6	10	0	1	8	17
Eukaryota.Anguillicoloides	0	1	0	0	0	0
Eukaryota.Anguillospora	0	0	0	1	0	0
Eukaryota.Anguis	3	0	0	0	0	0
Eukaryota.Aniselytron	0	0	2	6	0	0
Eukaryota.Anisomeridium	0	0	0	2	0	0
Eukaryota.Annamocarya	1	0	0	0	0	0
Eukaryota.Annona	0	3	0	37	0	0
Eukaryota.Annulohypoxylon	0	0	0	0	0	1
Eukaryota.Anolis	0	1	0	0	0	2
Eukaryota.Anomochloa	2	0	0	1	1	0
Eukaryota.Anopheles	84	122	40	193	446	3971
Eukaryota.Anoplopoma	0	5	0	0	0	0
Eukaryota.Anourosorex	0	2	0	0	0	0
Eukaryota.Anser	11	2	0	0	0	0
Eukaryota.Anterhynchium	0	1	0	0	0	0
Eukaryota.Antheraea	0	0	0	4	94	201
Eukaryota.Anthomyza	0	0	0	0	0	3
Eukaryota.Anthonomus	0	0	0	2	1	1
Eukaryota.Anthornis	3	2	0	0	0	8
Eukaryota.Anthurium	1	0	0	0	0	0
Eukaryota.Anticarsia	0	0	0	1	0	2
Eukaryota.Anticlea	1	0	0	0	0	0
Eukaryota.Antirrhinum	4	1	1	4	0	0
Eukaryota.Antonospora	1	0	0	0	2	0
Eukaryota.Antrodia	3	0	1	6	0	0
Eukaryota.Antrodiella	1	0	0	0	0	0
Eukaryota.Anurida	0	0	0	0	0	2
Eukaryota.Anuroctonus	0	0	2	6	1	147
Eukaryota.Aotus	2	5	0	0	0	0
Eukaryota.Aphanomyces	19	10	75	24	25	4
Eukaryota.Aphanopus	1	0	0	0	0	0
Eukaryota.Aphelocoma	2	1	0	1	0	0
Eukaryota.Aphidius	0	3	0	0	0	4
Eukaryota.Aphis	1	0	0	0	0	2
Eukaryota.Aphloia	0	0	0	1	0	0
Eukaryota.Aphoebantus	0	0	0	0	0	4
Eukaryota.Aphonopelma	0	0	0	0	74	0
Eukaryota.Apiocera	0	0	0	0	1	16
Eukaryota.Apiochaeta	0	0	0	0	0	1
Eukaryota.Apiospora	1	0	0	0	0	0
Eukaryota.Apis	95	79	10	32	107	251
Eukaryota.Apistomyia	0	0	0	0	1	0
Eukaryota.Apium	4	0	0	0	0	0
Eukaryota.Aplexa	0	3	0	0	0	0
Eukaryota.Aplomya	0	0	0	0	0	6
Eukaryota.Aplysia	4	6	5	1	1	7
Eukaryota.Aplysina	0	0	0	0	0	1
Eukaryota.Apoda	0	0	0	0	2	0
Eukaryota.Apodemus	2	5	0	0	0	0
Eukaryota.Apogon	0	2	0	0	0	0
Eukaryota.Aporcelaimellus	0	0	1	0	0	0
Eukaryota.Aporia	0	0	0	0	0	0
Eukaryota.Apostichopus	14	61	0	0	0	3
Eukaryota.Apsilocephala	0	0	0	0	0	1
Eukaryota.Apteryx	1	0	0	0	0	0
Eukaryota.Aptostichus	0	0	0	0	8	0
Eukaryota.Aquilaria	0	0	32	5	1	0
Eukaryota.Arabidopsis	1336	123	279	765	131	180
Eukaryota.Arabis	2	0	0	0	0	0
Eukaryota.Arachis	276	41	16	19	38	13
Eukaryota.Aralia	1	0	0	0	0	0
Eukaryota.Araneus	0	0	0	0	10	0
Eukaryota.Arapaima	0	1	0	0	0	0
Eukaryota.Arceuthobium	0	0	1	0	0	0
Eukaryota.Archisepsis	0	0	0	0	0	27
Eukaryota.Archoplites	0	0	0	0	0	0
Eukaryota.Archytas	0	0	0	0	0	5
Eukaryota.Arcocellulus	0	0	0	1	0	0
Eukaryota.Arctagrostis	0	0	0	7	0	0
Eukaryota.Arctia	7	16	0	0	8	33
Eukaryota.Arctocephalus	0	1	0	0	0	1
Eukaryota.Arctonyx	1	0	0	0	0	0
Eukaryota.Arctophila	0	0	4	9	0	0
Eukaryota.Arcyria	0	0	1	0	0	0
Eukaryota.Ardea	0	2	0	0	0	0
Eukaryota.Arenaria	2	2	0	1	0	0
Eukaryota.Arenomydas	0	0	0	0	0	10
Eukaryota.Argas	0	0	0	1	0	0
Eukaryota.Argopecten	5	31	1	0	3	1
Eukaryota.Argyrosomus	0	1	0	0	0	0
Eukaryota.Arhopala	0	1	0	0	8	0
Eukaryota.Arianta	0	1	0	0	0	0
Eukaryota.Aridaria	0	0	0	1	0	0
Eukaryota.Ariocarpus	0	1	0	0	0	0
Eukaryota.Aristolochia	0	0	1	5	2	1
Eukaryota.Armadillidium	0	0	1	0	0	0
Eukaryota.Armigeres	2	2	2	3	9	11
Eukaryota.Armillaria	10	25	0	2	0	1
Eukaryota.Armillariella	4	2	0	1	0	0
Eukaryota.Arnebia	1	0	0	0	0	0
Eukaryota.Arphia	1	0	0	0	0	0
Eukaryota.Artemia	3	1	0	0	1	1
Eukaryota.Artemisia	380	194	25	98	13	33
Eukaryota.Arthroderma	348	292	412	869	58	121
Eukaryota.Arthroleptis	0	0	0	0	0	2
Eukaryota.Articulospora	1	0	3	7	0	0
Eukaryota.Arundinaria	0	0	0	1	0	0
Eukaryota.Arvicola	0	2	0	0	0	0
Eukaryota.Asahinea	0	0	1	0	0	0
Eukaryota.Asarum	1	0	0	0	0	0
Eukaryota.Ascaris	3	6	0	1	3	0
Eukaryota.Ascobolus	10	13	3	6	0	2
Eukaryota.Ascogaster	0	0	0	11	1	499
Eukaryota.Ascogregarina	0	0	27	11	0	4
Eukaryota.Ascosphaera	1	2	0	0	0	0
Eukaryota.Asilus	0	0	1	0	0	0
Eukaryota.Asparagopsis	0	1	0	0	0	0
Eukaryota.Asparagus	23	0	7	12	0	1
Eukaryota.Aspergillus	16628	4465	5424	7319	740	1459
Eukaryota.Asphodelus	1	0	0	0	0	0
Eukaryota.Asphondylia	0	0	0	0	1	0
Eukaryota.Aspidoscelis	1	1	0	0	0	1
Eukaryota.Asplenium	0	0	0	2	0	0
Eukaryota.Astacus	0	1	0	0	0	0
Eukaryota.Aster	0	1	0	0	0	0
Eukaryota.Asterina	0	1	1	0	0	0
Eukaryota.Asterionellopsis	0	0	0	0	0	0
Eukaryota.Asteriscus	1	0	0	0	0	0
Eukaryota.Asteromella	0	0	0	1	0	0
Eukaryota.Asterophora	0	1	0	0	0	0
Eukaryota.Asterotremella	1	1	0	0	0	0
Eukaryota.Astragalus	1	1	0	0	0	0
Eukaryota.Astrochelys	0	1	0	0	0	0
Eukaryota.Astrocystis	0	0	0	1	0	0
Eukaryota.Astroides	0	1	0	0	0	0
Eukaryota.Astropecten	1	0	0	0	0	0
Eukaryota.Atelerix	2	11	0	0	0	0
Eukaryota.Ateles	0	5	0	0	0	0
Eukaryota.Athalia	0	0	0	0	1	0
Eukaryota.Athelia	1	3	0	0	0	0
Eukaryota.Athene	0	3	0	0	0	1
Eukaryota.Atherimorpha	0	0	0	0	0	6
Eukaryota.Atomosia	0	0	0	0	0	1
Eukaryota.Atrax	0	0	0	0	2	0
Eukaryota.Atrina	7	4	0	0	0	0
Eukaryota.Atriplex	0	3	0	0	0	0
Eukaryota.Atropa	3	1	0	6	0	0
Eukaryota.Attacus	0	0	0	0	5	0
Eukaryota.Attamyces	5	6	0	0	0	1
Eukaryota.Atylostoma	0	0	0	0	0	5
Eukaryota.Aucuba	3	0	0	0	0	0
Eukaryota.Aulacigaster	0	0	0	0	0	1
Eukaryota.Aulacomya	0	0	0	0	0	1
Eukaryota.Aulagromyza	0	0	0	0	0	10
Eukaryota.Aureobasidium	8	3	41	46	0	1
Eukaryota.Aureoboletus	0	1	0	0	0	0
Eukaryota.Aureococcus	0	2	3	1	0	2
Eukaryota.Auricularia	1	1	1	0	0	0
Eukaryota.Auriscalpium	0	0	0	1	0	0
Eukaryota.Australimyza	0	0	0	0	0	2
Eukaryota.Australosepsis	0	0	0	0	0	14
Eukaryota.Austrobaileya	0	0	0	3	0	0
Eukaryota.Austrocedrus	2	1	3	1	0	10
Eukaryota.Austroleptis	0	0	0	0	0	2
Eukaryota.Austropotamobius	1	6	0	0	1	0
Eukaryota.Auxis	0	3	0	0	0	0
Eukaryota.Avena	263	11	105	5338	54	18
Eukaryota.Averrhoa	0	0	0	4	0	0
Eukaryota.Avicennia	0	0	0	6	0	0
Eukaryota.Axinella	0	0	0	2	1	0
Eukaryota.Axis	0	1	0	0	0	0
Eukaryota.Axonopus	0	0	0	1	0	0
Eukaryota.Axymyia	0	0	0	2	0	0
Eukaryota.Azelia	0	0	0	0	0	0
Eukaryota.Azorella	0	0	0	1	0	0
Eukaryota.Babesia	0	2	8	10	1	2
Eukaryota.Babingtonia	0	0	1	1	0	0
Eukaryota.Babylonia	0	2	0	0	0	0
Eukaryota.Baconia	0	0	0	0	1	0
Eukaryota.Bactris	0	1	0	0	0	0
Eukaryota.Bactrocera	2	3	9	421	65	10116
Eukaryota.Baeospora	1	0	0	0	0	0
Eukaryota.Baetis	1	0	0	0	0	0
Eukaryota.Bagnisiella	0	0	0	1	0	0
Eukaryota.Balaena	1	12	0	0	0	0
Eukaryota.Balansia	0	0	0	0	0	0
Eukaryota.Balanus	1	0	0	0	0	0
Eukaryota.Baldinia	0	0	0	1	0	0
Eukaryota.Balearica	0	0	0	1	0	0
Eukaryota.Baloghia	0	0	1	0	0	0
Eukaryota.Bambusa	15	1	1	87	4	0
Eukaryota.Banksia	2	1	0	0	0	2
Eukaryota.Bannoa	1	0	0	2	0	0
Eukaryota.Barbarea	2	0	0	0	0	0
Eukaryota.Barbatula	0	1	0	0	0	0
Eukaryota.Barbeya	0	0	0	1	0	0
Eukaryota.Barbonymus	0	1	0	0	0	0
Eukaryota.Barentsia	0	0	1	0	0	0
Eukaryota.Basidiobolus	0	1	0	0	0	0
Eukaryota.Basidiomycota	0	1	0	0	0	0
Eukaryota.Batcheloromyces	0	1	0	1	0	1
Eukaryota.Bathymodiolus	0	0	0	0	0	0
Eukaryota.Batrachoseps	0	1	0	0	0	0
Eukaryota.Bayabusua	0	0	0	1	0	0
Eukaryota.Bellardiochloa	0	0	0	4	0	0
Eukaryota.Belvosia	0	0	0	0	0	6
Eukaryota.Bembicium	0	3	0	1	0	0
Eukaryota.Bembidion	0	0	0	0	0	3
Eukaryota.Bemisia	1	0	0	1	0	0
Eukaryota.Bencomia	1	0	0	0	0	4
Eukaryota.Bengalia	0	0	0	1	0	5
Eukaryota.Bensingtonia	0	0	0	0	0	0
Eukaryota.Berberidopsis	2	0	0	0	0	0
Eukaryota.Berberis	1	0	0	0	0	0
Eukaryota.Berchemiella	0	1	0	0	0	0
Eukaryota.Berthella	0	0	1	0	0	0
Eukaryota.Beryx	0	0	0	0	7	0
Eukaryota.Beta	68	10	7	45	0	1
Eukaryota.Betta	0	1	0	0	0	0
Eukaryota.Betula	2	1	0	1	0	0
Eukaryota.Biatora	1	0	0	0	0	0
Eukaryota.Bibio	0	0	0	0	9	6
Eukaryota.Bibiocephala	0	0	0	0	1	0
Eukaryota.Bicellaria	0	0	0	0	0	1
Eukaryota.Bicolorana	0	1	0	0	0	0
Eukaryota.Bicyclus	2	0	1	0	149	28
Eukaryota.Bigelowiella	1	0	1	1	0	1
Eukaryota.Biomeigenia	0	0	0	1	0	60
Eukaryota.Biomphalaria	23	3	1	7	30	77
Eukaryota.Bionectria	1	4	0	2	0	0
Eukaryota.Bipolaris	2	3	9	14	0	1
Eukaryota.Birgus	1	4	0	0	0	0
Eukaryota.Bischofia	0	0	0	4	0	0
Eukaryota.Bison	3	4	0	0	0	0
Eukaryota.Bispora	0	0	1	1	0	2
Eukaryota.Biston	0	4	0	0	0	0
Eukaryota.Bjerkandera	24	37	0	3	0	0
Eukaryota.Blaberus	0	0	0	0	0	1
Eukaryota.Blakeslea	1	0	0	0	0	0
Eukaryota.Blastoceros	0	1	0	0	0	0
Eukaryota.Blastocladiella	3	2	0	3	0	0
Eukaryota.Blastocystis	3	3	1	6	0	3
Eukaryota.Blatta	0	0	0	1	0	0
Eukaryota.Blattella	141	0	0	0	0	0
Eukaryota.Blepharipa	0	0	0	0	0	20
Eukaryota.Blomia	0	0	0	0	1	0
Eukaryota.Blondelia	0	0	0	0	0	86
Eukaryota.Blumeria	17	25	2	16	0	0
Eukaryota.Blumeriella	1	0	0	0	0	0
Eukaryota.Boa	1	0	0	0	0	0
Eukaryota.Bodo	1	0	0	0	0	1
Eukaryota.Bodomorpha	0	0	0	1	0	0
Eukaryota.Boechera	1	0	0	5	0	3
Eukaryota.Boehmeria	29	1	0	0	0	0
Eukaryota.Boeremia	0	0	0	3	0	0
Eukaryota.Bolbitius	1	0	0	0	0	0
Eukaryota.Boleophthalmus	1	0	0	0	0	0
Eukaryota.Boletellus	2	1	0	0	0	0
Eukaryota.Boletus	0	1	0	0	0	0
Eukaryota.Bolitophila	0	0	0	0	1	0
Eukaryota.Bombina	0	1	0	2	0	3
Eukaryota.Bombus	6	5	0	1	0	3
Eukaryota.Bombylius	0	0	0	0	1	2
Eukaryota.Bombyx	63	49	125	694	4979	24176
Eukaryota.Bondarzewia	1	0	1	0	0	0
Eukaryota.Boopis	0	0	0	1	0	0
Eukaryota.Boreoplaca	0	0	2	0	0	0
Eukaryota.Boreostereum	0	0	0	1	0	0
Eukaryota.Bos	1997	190	112	43	57	107
Eukaryota.Bothria	0	0	0	0	0	2
Eukaryota.Bothriocephalus	0	10	5	2	0	0
Eukaryota.Bothriocroton	0	0	0	0	0	1
Eukaryota.Botrylloides	0	1	0	0	0	0
Eukaryota.Botryllus	1	0	0	0	0	0
Eukaryota.Botryocladia	0	0	1	0	0	0
Eukaryota.Botryococcus	1	0	22	3	0	0
Eukaryota.Botryosphaeria	0	3	1	4	0	0
Eukaryota.Botryotinia	6006	10465	1456	2557	107	312
Eukaryota.Botrytis	4	0	0	0	4	1
Eukaryota.Bourreria	0	0	0	1	0	0
Eukaryota.Bouteloua	0	0	2	1	0	0
Eukaryota.Brachionus	0	0	0	0	1	0
Eukaryota.Brachyderes	2	4	0	0	0	0
Eukaryota.Brachyotheca	0	0	0	0	0	1
Eukaryota.Brachypodium	0	1	34	901	6	4
Eukaryota.Brachypterolus	1	0	0	0	0	0
Eukaryota.Bradysia	0	0	17	43	367	1167
Eukaryota.Branchiostoma	59	99	9	140	107	2321
Eukaryota.Brasenia	0	0	1	0	0	0
Eukaryota.Brassaiopsis	1	0	0	0	0	0
Eukaryota.Brassica	1635	33	41	81	6	28
Eukaryota.Brettanomyces	1	0	0	0	0	0
Eukaryota.Briareum	0	2	0	0	0	0
Eukaryota.Bromus	3	2	0	9	0	0
Eukaryota.Brosme	1	0	0	0	0	0
Eukaryota.Brotheas	1	0	1	9	0	90
Eukaryota.Broussonetia	0	0	0	0	0	0
Eukaryota.Brugia	70	184	22	21	1	58
Eukaryota.Bruguiera	0	0	0	1	0	0
Eukaryota.Bryoerythrophyllum	0	1	0	0	0	0
Eukaryota.Bryonia	0	0	1	9	0	6
Eukaryota.Bryopsis	2	1	3	1	0	1
Eukaryota.Bryum	0	0	0	2	0	1
Eukaryota.Bubalus	113	11	0	0	0	1
Eukaryota.Bubo	1	0	0	0	0	0
Eukaryota.Buccinum	7	0	0	0	0	0
Eukaryota.Bucephala	0	0	2	0	0	0
Eukaryota.Buceros	1	1	0	0	0	2
Eukaryota.Buchloe	0	0	0	34	0	0
Eukaryota.Bucklandiella	1	1	0	0	0	0
Eukaryota.Buddleja	0	0	0	1	0	0
Eukaryota.Buellia	0	0	2	5	0	0
Eukaryota.Buenoa	0	0	0	27	5	1209
Eukaryota.Bufo	0	1	0	0	0	0
Eukaryota.Bullacta	6	5	0	0	0	0
Eukaryota.Bullera	0	0	0	2	0	0
Eukaryota.Bunodophoron	0	0	1	0	0	0
Eukaryota.Burgoa	0	1	5	11	4	4
Eukaryota.Burmannia	0	0	0	6	0	0
Eukaryota.Burramys	1	0	0	0	0	0
Eukaryota.Bursaphelenchus	0	4	0	0	0	1
Eukaryota.Busseola	2	1	0	0	0	0
Eukaryota.Buteo	1	0	0	0	0	0
Eukaryota.Buxus	3	0	0	5	0	0
Eukaryota.Byblis	1	0	0	0	0	0
Eukaryota.Byssochlamys	1	1	0	3	2	0
Eukaryota.Cabomba	0	0	1	4	0	0
Eukaryota.Cacopsylla	0	3	0	0	0	0
Eukaryota.Cadophora	14	16	1	8	0	0
Eukaryota.Caenoncopus	0	0	0	0	1	0
Eukaryota.Caenorhabditis	159	143	65	130	101	1882
Eukaryota.Caesio	1	1	0	0	0	0
Eukaryota.Cajanus	0	1	0	0	0	0
Eukaryota.Calamus	0	0	0	4	0	0
Eukaryota.Calaxius	0	0	0	1	0	0
Eukaryota.Calephelis	1	0	0	0	0	0
Eukaryota.Caliciopsis	0	0	2	0	0	0
Eukaryota.Calidris	1	0	0	0	0	0
Eukaryota.Caligus	6	4	0	5	0	1
Eukaryota.Callicebus	0	0	0	0	0	1
Eukaryota.Calligrapha	0	1	0	0	0	0
Eukaryota.Callinectes	2	3	0	0	5	1
Eukaryota.Calliphora	1	0	6	198	21	5672
Eukaryota.Callithrix	78	115	12	9	5	12
Eukaryota.Callorhinchus	14	69	0	2	0	4
Eukaryota.Callosobruchus	0	0	0	0	0	2
Eukaryota.Calocitta	0	0	0	0	2	0
Eukaryota.Calomys	0	1	0	0	0	0
Eukaryota.Calosoma	0	1	0	0	0	0
Eukaryota.Calospatha	1	0	0	0	0	0
Eukaryota.Caluromys	0	1	0	0	0	0
Eukaryota.Calycanthus	13	0	0	1	0	0
Eukaryota.Calypogeia	0	0	0	1	0	0
Eukaryota.Calyptranthes	0	0	0	1	0	0
Eukaryota.Camarops	0	10	0	0	0	0
Eukaryota.Camassia	0	0	0	1	0	0
Eukaryota.Cambaroides	1	2	0	0	0	0
Eukaryota.Camelina	0	1	0	0	0	0
Eukaryota.Camellia	19	4	1	3	0	1
Eukaryota.Camelus	3	1	0	0	0	0
Eukaryota.Campanula	0	0	0	0	0	1
Eukaryota.Camponotus	35	5	21	269	342	7756
Eukaryota.Campostoma	0	1	0	0	0	0
Eukaryota.Camptotheca	0	0	0	13	0	2
Eukaryota.Campylocarpon	0	0	0	0	0	1
Eukaryota.Canavalia	1	0	0	0	0	0
Eukaryota.Cancer	2	3	0	0	0	0
Eukaryota.Candelabrochaete	0	0	1	0	0	0
Eukaryota.Candida	1132	230	28	93	6	125
Eukaryota.Canella	0	0	8	11	5	0
Eukaryota.Canis	1318	253	164	202	22	42
Eukaryota.Cannabis	1	1	0	1	0	0
Eukaryota.Cantharellus	1	0	0	0	0	0
Eukaryota.Cantharocybe	0	1	0	0	0	0
Eukaryota.Capeochloa	0	0	0	4	0	0
Eukaryota.Capitella	6	1	1	0	0	0
Eukaryota.Capniomyces	0	0	0	1	0	1
Eukaryota.Capnobotryella	0	0	0	1	0	2
Eukaryota.Capnodium	0	0	1	2	0	1
Eukaryota.Capra	1	0	0	0	0	1
Eukaryota.Capronia	0	2	0	0	0	0
Eukaryota.Capsaspora	1	0	0	0	0	0
Eukaryota.Capsella	3	0	0	2	0	0
Eukaryota.Capsicum	30	1	1	3	2	0
Eukaryota.Carabus	0	4	0	0	0	0
Eukaryota.Caragana	1	0	0	0	0	0
Eukaryota.Carassius	9	8	0	1	0	3
Eukaryota.Carcharhinus	0	1	0	0	0	0
Eukaryota.Carcinus	2	3	0	3	0	0
Eukaryota.Cardamine	0	0	0	0	0	0
Eukaryota.Cardiochiles	0	0	0	0	0	1
Eukaryota.Cardiocondyla	1	0	0	0	0	0
Eukaryota.Carex	2	2	0	0	0	0
Eukaryota.Carica	83	10	6	52	3	0
Eukaryota.Caridina	0	0	0	0	0	1
Eukaryota.Carollia	1	1	0	0	0	0
Eukaryota.Carpias	0	0	0	0	0	1
Eukaryota.Carpinus	0	0	0	1	0	0
Eukaryota.Carpodacus	1	0	0	0	0	0
Eukaryota.Carteria	0	0	1	0	0	0
Eukaryota.Carya	1	0	0	0	0	0
Eukaryota.Carybdea	0	0	0	1	0	0
Eukaryota.Caryedon	1	0	0	0	0	0
Eukaryota.Caryodendron	0	0	0	1	0	0
Eukaryota.Caryota	0	0	0	1	0	0
Eukaryota.Casearia	0	0	0	1	0	0
Eukaryota.Castanea	5	1	0	10	0	0
Eukaryota.Castanopsis	1	4	0	0	0	0
Eukaryota.Casuarius	0	0	0	1	0	0
Eukaryota.Catabrosa	0	0	0	1	0	0
Eukaryota.Catenaria	0	0	11	0	0	0
Eukaryota.Catenulostroma	2	0	0	12	0	0
Eukaryota.Catharanthus	0	0	0	2	0	0
Eukaryota.Cathaya	1	0	2	1	0	0
Eukaryota.Catonia	0	0	0	0	0	1
Eukaryota.Caulanthus	1	0	0	0	0	0
Eukaryota.Cavia	5	6	0	1	0	1
Eukaryota.Cebus	1	1	0	0	0	0
Eukaryota.Cedrela	1	1	0	0	0	0
Eukaryota.Cedrus	0	0	4	12	0	1
Eukaryota.Cedusa	0	0	0	0	0	8
Eukaryota.Ceiba	1	1	0	0	0	0
Eukaryota.Celastrina	0	0	0	0	0	1
Eukaryota.Celleporella	2	1	0	0	0	1
Eukaryota.Celtis	0	0	0	3	0	0
Eukaryota.Cenchrus	20	4	153	10217	63	44
Eukaryota.Cenococcum	0	1	0	1	0	4
Eukaryota.Centaurea	1	0	0	0	0	0
Eukaryota.Centropodia	0	0	0	12	0	0
Eukaryota.Centropristis	0	1	0	0	0	0
Eukaryota.Centropus	0	0	0	0	0	2
Eukaryota.Centruroides	0	0	0	0	4	0
Eukaryota.Cepaea	5	0	0	0	0	0
Eukaryota.Cephalocolletes	0	0	0	0	0	0
Eukaryota.Cephalopholis	0	2	0	0	0	0
Eukaryota.Cephalosporium	1	0	0	1	0	0
Eukaryota.Cephalostachyum	0	0	0	1	0	0
Eukaryota.Cephalotheca	0	0	0	1	0	0
Eukaryota.Cephenemyia	0	0	0	0	0	11
Eukaryota.Cephonodes	0	0	0	0	1	0
Eukaryota.Ceraceomyces	0	0	1	0	0	0
Eukaryota.Ceramothyrium	0	0	1	0	0	0
Eukaryota.Cerastoderma	0	0	0	1	0	2
Eukaryota.Ceratitis	7	2	1	22	10	1009
Eukaryota.Ceratobasidium	0	1	0	1	0	0
Eukaryota.Ceratocystis	1	3	0	0	0	1
Eukaryota.Ceratophyllum	0	0	42	69	88	23
Eukaryota.Ceratophyllus	1	1	1	0	0	0
Eukaryota.Ceratoserolis	0	2	0	0	0	0
Eukaryota.Ceratosolen	0	5	0	0	0	4
Eukaryota.Ceratotherium	0	1	0	0	0	0
Eukaryota.Cercidiphyllum	6	1	1	11	3	1
Eukaryota.Cercocarpus	0	0	0	1	0	0
Eukaryota.Cercocebus	0	0	0	0	0	0
Eukaryota.Cercomonas	0	1	0	0	0	0
Eukaryota.Cercopithecus	0	0	3	1	1	0
Eukaryota.Cercospora	16	4	40	63	8	6
Eukaryota.Cercosporella	0	0	6	2	1	0
Eukaryota.Ceriporia	0	1	0	17	0	2
Eukaryota.Ceriporiopsis	0	1	0	1	0	0
Eukaryota.Ceropegia	0	0	0	0	0	3
Eukaryota.Ceroxys	0	0	0	0	0	17
Eukaryota.Cerrena	1	0	0	0	0	0
Eukaryota.Cervus	0	1	0	0	0	0
Eukaryota.Chactas	0	0	0	0	0	1
Eukaryota.Chaenocephalus	0	3	0	0	0	0
Eukaryota.Chaenomeles	0	1	0	0	0	0
Eukaryota.Chaerephon	1	0	0	0	0	0
Eukaryota.Chaetellipsis	0	0	0	0	0	0
Eukaryota.Chaetobromus	0	0	0	12	0	0
Eukaryota.Chaetodipus	2	0	0	0	0	0
Eukaryota.Chaetodon	2	1	0	0	0	0
Eukaryota.Chaetomium	1202	2490	943	1626	239	278
Eukaryota.Chaetopterus	1	0	0	0	0	0
Eukaryota.Chaetosphaeridium	1	1	0	0	0	0
Eukaryota.Chalastospora	0	0	0	1	0	0
Eukaryota.Chalcosyrphus	0	0	0	0	0	1
Eukaryota.Chalinolobus	0	1	0	0	0	0
Eukaryota.Chamaebatiaria	0	0	0	2	0	0
Eukaryota.Chamaebryum	1	0	0	0	0	0
Eukaryota.Chamaedorea	1	0	0	0	0	0
Eukaryota.Champsocephalus	0	1	0	0	0	1
Eukaryota.Channa	0	4	0	0	0	0
Eukaryota.Chaoborus	0	1	0	0	0	0
Eukaryota.Chara	1	0	0	0	0	0
Eukaryota.Charaxes	0	0	0	0	0	1
Eukaryota.Chasiempis	1	0	0	0	0	0
Eukaryota.Chasmanthium	0	0	0	6	0	0
Eukaryota.Chaunochiton	0	0	0	1	0	0
Eukaryota.Cheiracanthium	0	0	0	0	1	0
Eukaryota.Chelodina	0	1	0	0	0	0
Eukaryota.Chelonia	1	0	0	1	0	3
Eukaryota.Chelonus	1	0	0	0	0	1
Eukaryota.Chenopodium	64	2	0	1	0	0
Eukaryota.Cherax	0	0	0	0	0	1
Eukaryota.Chetogena	0	0	0	0	0	7
Eukaryota.Chetostoma	0	0	0	0	0	1
Eukaryota.Chilo	5	1	0	0	2	0
Eukaryota.Chilodonella	2	0	0	0	0	0
Eukaryota.Chiloscyllium	0	2	0	0	0	0
Eukaryota.Chionanthus	5	12	0	1	0	0
Eukaryota.Chionochloa	0	0	0	1	0	0
Eukaryota.Chionodraco	0	0	0	1	0	1
Eukaryota.Chionoecetes	6	33	0	0	1	3
Eukaryota.Chionophila	0	0	0	1	0	0
Eukaryota.Chironomus	1	1	1	4	14	257
Eukaryota.Chitala	0	2	0	0	0	2
Eukaryota.Chlamydomonas	147	151	31	88	18	44
Eukaryota.Chlamys	8	46	0	7	1	13
Eukaryota.Chloranthus	2	0	0	1	0	0
Eukaryota.Chlorella	20	19	11	53	3	20
Eukaryota.Chlorocebus	101	26	1	1	0	12
Eukaryota.Chlorogonium	0	0	0	0	0	1
Eukaryota.Chlorokybus	4	0	0	0	0	1
Eukaryota.Chlorophyllum	1	0	0	0	0	0
Eukaryota.Chloroprocta	0	0	0	0	0	1
Eukaryota.Choanoeca	0	0	0	1	0	0
Eukaryota.Chondrostereum	1	3	0	0	0	0
Eukaryota.Chondrostylis	0	0	0	1	0	1
Eukaryota.Chondrus	0	0	0	1	0	0
Eukaryota.Chordonota	0	0	0	5	0	6
Eukaryota.Choricystis	0	0	0	1	0	0
Eukaryota.Chorispora	0	0	0	20	0	0
Eukaryota.Choristoneura	0	0	0	0	16	0
Eukaryota.Chorthippus	0	0	0	0	0	4
Eukaryota.Chromatochlamys	0	1	0	0	0	0
Eukaryota.Chromera	0	0	0	0	0	1
Eukaryota.Chromocleista	0	0	1	2	0	0
Eukaryota.Chroomonas	1	0	0	0	0	0
Eukaryota.Chrosomus	0	2	0	0	0	0
Eukaryota.Chrysanthemoides	1	0	0	0	0	0
Eukaryota.Chrysanthemum	0	0	0	1	0	0
Eukaryota.Chrysemys	5	2	0	0	2	2
Eukaryota.Chrysochromulina	0	0	0	1	0	0
Eukaryota.Chrysolepidomonas	0	0	2	1	0	0
Eukaryota.Chrysolophus	1	0	0	0	0	0
Eukaryota.Chrysomela	0	0	0	0	0	1
Eukaryota.Chrysomya	0	0	0	6	0	105
Eukaryota.Chrysoperla	0	0	4	121	29	3630
Eukaryota.Chrysopilus	0	0	0	0	0	1
Eukaryota.Chrysosporium	0	0	1	1	0	0
Eukaryota.Chrysothrix	1	0	0	0	0	0
Eukaryota.Chthamalus	0	2	0	0	0	0
Eukaryota.Chydaekata	0	0	0	0	0	1
Eukaryota.Chyliza	0	0	0	2	0	15
Eukaryota.Chymomyza	0	0	1	0	0	2
Eukaryota.Chytriomyces	1	0	0	0	0	0
Eukaryota.Cibotium	0	0	0	3	0	0
Eukaryota.Cicer	10	1	5	15	2	1
Eukaryota.Ciconia	0	7	0	0	0	0
Eukaryota.Cinclus	0	1	0	0	0	0
Eukaryota.Cinna	0	0	0	2	0	0
Eukaryota.Cinnamomum	2	0	0	1	0	0
Eukaryota.Cintractia	0	0	2	1	0	0
Eukaryota.Ciona	21	33	9	9	28	200
Eukaryota.Cirrhinus	29	206	0	2	0	0
Eukaryota.Cirsium	0	2	1	0	4	0
Eukaryota.Citrullus	40	0	8	19	0	0
Eukaryota.Citrus	407	4	11	51	2	8
Eukaryota.Ciulfina	0	0	0	0	0	1
Eukaryota.Cladia	0	0	1	5	0	0
Eukaryota.Cladodiopsis	0	0	0	0	3	0
Eukaryota.Cladonia	0	0	0	1	0	1
Eukaryota.Cladophialophora	0	0	1	0	0	0
Eukaryota.Cladophoropsis	0	1	0	0	0	0
Eukaryota.Cladosporium	10	2	95	353	39	12
Eukaryota.Clarias	11	4	0	0	0	0
Eukaryota.Clavariopsis	0	1	1	0	0	0
Eukaryota.Claviceps	98	147	45	95	12	9
Eukaryota.Clavispora	330	55	7	17	0	16
Eukaryota.Clavulinopsis	1	1	0	0	0	0
Eukaryota.Cleigastra	0	0	0	0	0	1
Eukaryota.Cleistogenes	0	1	0	3	0	0
Eukaryota.Cleome	5	1	0	1	0	0
Eukaryota.Cleyera	0	0	0	1	0	0
Eukaryota.Climacodon	1	4	0	0	0	0
Eukaryota.Clinostigma	1	0	0	0	0	1
Eukaryota.Clitocybe	2	2	0	0	0	0
Eukaryota.Clitopilus	1	0	0	0	0	0
Eukaryota.Clogmia	6	0	0	0	0	0
Eukaryota.Clonorchis	1	0	0	1	8	26
Eukaryota.Closterium	0	0	0	1	0	0
Eukaryota.Clunio	0	2	0	0	0	0
Eukaryota.Clupea	2	6	0	0	0	0
Eukaryota.Clusia	0	0	0	1	0	1
Eukaryota.Clutia	0	0	0	3	0	0
Eukaryota.Cnephia	0	0	0	0	0	0
Eukaryota.Cobitis	0	2	0	0	0	0
Eukaryota.Coboldia	0	0	0	0	0	2
Eukaryota.Coccidioides	576	484	325	852	43	108
Eukaryota.Coccinia	0	0	1	0	0	0
Eukaryota.Coccocarpia	0	0	0	0	0	1
Eukaryota.Coccolithovirus	0	1	0	0	0	0
Eukaryota.Coccotrema	0	0	0	1	0	0
Eukaryota.Coccotrypes	0	1	0	0	0	0
Eukaryota.Cochliobolus	44	45	103	159	1	15
Eukaryota.Cochliomyia	0	0	1	51	8	2022
Eukaryota.Cocos	4	1	0	0	0	1
Eukaryota.Codiaeum	0	0	0	2	0	0
Eukaryota.Codonopsis	0	0	0	1	0	0
Eukaryota.Codosiga	0	0	0	0	0	1
Eukaryota.Coelomactra	1	11	0	0	0	0
Eukaryota.Coelorinchus	0	0	0	0	0	0
Eukaryota.Coelothrix	0	0	0	0	0	8
Eukaryota.Coenonympha	1	1	0	0	0	0
Eukaryota.Coffea	10	7	2	2	0	2
Eukaryota.Coix	0	0	6	289	1	2
Eukaryota.Coleochaete	0	0	0	0	0	1
Eukaryota.Coleosoma	0	0	0	0	2	0
Eukaryota.Colias	0	0	0	1	17	43
Eukaryota.Colinus	0	1	0	0	0	0
Eukaryota.Colletogloeopsis	0	0	0	0	0	1
Eukaryota.Colletotrichum	14	22	18	14	4	6
Eukaryota.Colobura	0	0	0	0	0	0
Eukaryota.Colobus	1	0	1	0	3	0
Eukaryota.Colocasia	1	1	0	0	0	0
Eukaryota.Coltricia	3	0	0	0	0	0
Eukaryota.Columba	70	12	0	1	0	1
Eukaryota.Columella	0	0	0	0	2	0
Eukaryota.Compsiluroides	0	0	0	0	0	3
Eukaryota.Compsomyiops	0	0	0	0	0	2
Eukaryota.Concholepas	4	0	0	0	0	0
Eukaryota.Conger	0	0	0	1	0	0
Eukaryota.Conicera	0	0	0	0	0	1
Eukaryota.Conidiobolus	0	0	0	0	0	0
Eukaryota.Coniophora	2	5	3	6	0	1
Eukaryota.Coniothyrium	0	1	0	9	1	0
Eukaryota.Coniozyma	0	0	1	0	0	0
Eukaryota.Conium	1	0	0	0	0	0
Eukaryota.Connomyia	0	0	0	0	0	1
Eukaryota.Conocephalum	3	8	0	1	0	0
Eukaryota.Conocybe	0	1	0	0	0	0
Eukaryota.Conolophus	0	1	0	0	0	0
Eukaryota.Conopholis	0	0	0	1	0	0
Eukaryota.Conradina	0	1	0	0	0	0
Eukaryota.Conus	13	7	0	0	0	0
Eukaryota.Convolutriloba	1	0	0	0	0	0
Eukaryota.Coprinellus	39	61	0	4	0	1
Eukaryota.Coprinopsis	11027	19461	350	1135	63	249
Eukaryota.Coprophanaeus	0	1	0	0	0	0
Eukaryota.Coragyps	1	0	0	0	0	0
Eukaryota.Corallium	1	1	0	0	0	7
Eukaryota.Corapipo	0	1	0	0	0	0
Eukaryota.Corchorus	1	0	0	1	0	0
Eukaryota.Cordia	2	5	0	1	0	3
Eukaryota.Cordilura	0	0	0	1	0	43
Eukaryota.Cordyceps	17	28	3	15	8	3
Eukaryota.Cordyla	0	0	1	0	0	0
Eukaryota.Cordylophora	0	2	0	0	0	3
Eukaryota.Coregonus	1	9	0	0	0	1
Eukaryota.Coreius	0	4	0	0	0	0
Eukaryota.Cornus	2	2	1	4	0	0
Eukaryota.Corollospora	1	0	0	0	0	0
Eukaryota.Cortaderia	0	0	0	8	0	0
Eukaryota.Corticarina	1	0	0	0	0	6
Eukaryota.Corticium	1	0	0	1	0	0
Eukaryota.Cortinarius	6	4	0	0	0	0
Eukaryota.Corucia	0	2	0	0	0	0
Eukaryota.Corvus	0	1	0	0	0	0
Eukaryota.Corydalus	0	0	4	0	23	0
Eukaryota.Corylus	3	3	5	0	0	0
Eukaryota.Corymbia	1	1	0	0	0	0
Eukaryota.Corynespora	2	7	1	0	0	0
Eukaryota.Corynorhinus	0	1	0	0	0	0
Eukaryota.Coryphaenoides	0	2	0	1	0	0
Eukaryota.Corythophora	1	1	0	0	0	0
Eukaryota.Costelytra	0	0	0	0	1	0
Eukaryota.Cotesia	2	4	2	37	15	883
Eukaryota.Cottus	1	11	0	0	0	2
Eukaryota.Coturnix	1	1	0	0	0	0
Eukaryota.Couratari	0	0	0	1	0	0
Eukaryota.Coussarea	0	1	0	0	0	0
Eukaryota.Cramptonomyia	0	0	0	0	10	0
Eukaryota.Craseonycteris	0	0	0	0	1	1
Eukaryota.Crassostrea	13	28	2	2	6	6
Eukaryota.Crataerina	0	0	0	0	0	17
Eukaryota.Craterostigmus	0	0	0	0	0	0
Eukaryota.Cratogeomys	1	0	0	0	0	0
Eukaryota.Craugastor	0	4	0	0	0	0
Eukaryota.Crematogaster	1	1	0	0	0	0
Eukaryota.Crepidotus	0	0	0	1	0	0
Eukaryota.Crepidula	292	975	4	13	2	42
Eukaryota.Cricetulus	4	11	0	1	0	7
Eukaryota.Cricetus	0	1	0	0	0	0
Eukaryota.Crinia	1	3	0	0	0	0
Eukaryota.Cristaria	1	8	0	0	0	0
Eukaryota.Cristatella	0	1	0	0	0	0
Eukaryota.Crithidia	0	1	0	0	0	4
Eukaryota.Crocidura	1	4	0	0	0	0
Eukaryota.Crocodylus	2	6	1	2	0	2
Eukaryota.Crocus	0	0	0	1	0	0
Eukaryota.Crocuta	1	5	0	0	0	0
Eukaryota.Cronartium	2	0	0	0	0	0
Eukaryota.Croomia	0	0	0	2	0	0
Eukaryota.Crossosoma	0	0	1	3	0	0
Eukaryota.Crotalus	0	0	0	0	0	0
Eukaryota.Croton	0	0	0	0	0	4
Eukaryota.Crucibulum	0	0	0	1	0	0
Eukaryota.Crucihimalaya	0	0	0	0	0	1
Eukaryota.Cryomyces	0	0	0	1	0	0
Eukaryota.Cryothecomonas	0	0	0	1	0	0
Eukaryota.Cryphonectria	24	79	4	7	1	4
Eukaryota.Crypticerya	0	0	0	0	0	1
Eukaryota.Cryptobia	0	0	0	0	0	2
Eukaryota.Cryptocarya	0	1	0	0	0	0
Eukaryota.Cryptocellus	1	0	0	0	0	0
Eukaryota.Cryptococcus	27	12	18	12	3	2
Eukaryota.Cryptomeria	1	1	0	2	0	1
Eukaryota.Cryptoprocta	0	4	0	0	0	0
Eukaryota.Cryptosporella	0	1	0	0	0	0
Eukaryota.Cryptosporidium	33	67	25	32	10	33
Eukaryota.Cryptotermes	0	0	1	0	0	4
Eukaryota.Ctenocephalides	0	0	1	0	0	2
Eukaryota.Ctenolepisma	0	0	2	0	0	0
Eukaryota.Ctenomys	0	2	0	0	0	0
Eukaryota.Ctenopharyngodon	5	21	0	0	1	1
Eukaryota.Ctenophorinia	0	0	0	0	0	2
Eukaryota.Ctenophorus	1	0	0	0	0	0
Eukaryota.Ctenosaura	0	0	0	0	0	1
Eukaryota.Cucumis	143	14	16	21	1	11
Eukaryota.Cucurbita	138	1	3	12	0	0
Eukaryota.Cucurbitaria	0	0	2	3	0	0
Eukaryota.Cuerna	0	0	0	0	0	1
Eukaryota.Culaea	5	0	0	0	0	0
Eukaryota.Culex	136	107	205	187	840	1106
Eukaryota.Culicoides	0	0	1	2	7	8
Eukaryota.Culiseta	0	0	0	0	0	14
Eukaryota.Cunninghamella	0	0	0	1	1	0
Eukaryota.Cuora	6	3	0	0	0	1
Eukaryota.Cuphea	0	0	0	1	0	0
Eukaryota.Cuphodes	0	0	0	0	1	0
Eukaryota.Cupiennius	0	0	0	0	0	1
Eukaryota.Cupressus	0	0	2	1	0	0
Eukaryota.Curvularia	0	0	0	1	0	0
Eukaryota.Cuterebra	0	0	0	0	0	7
Eukaryota.Cuticonema	0	0	0	1	0	0
Eukaryota.Cyamus	0	0	0	1	0	0
Eukaryota.Cyanagraea	0	3	0	0	0	0
Eukaryota.Cyanidioschyzon	26	45	18	21	2	43
Eukaryota.Cyanidium	1	0	1	0	0	0
Eukaryota.Cyanistes	1	1	0	0	0	0
Eukaryota.Cyanophora	0	0	1	0	0	1
Eukaryota.Cyanopsitta	1	0	0	0	0	0
Eukaryota.Cyathea	0	0	0	2	0	0
Eukaryota.Cyathus	0	1	2	2	0	0
Eukaryota.Cyberlindnera	2	1	0	0	0	0
Eukaryota.Cycas	4	0	1	14	0	1
Eukaryota.Cyclargus	0	0	0	0	0	1
Eukaryota.Cyclina	1	16	0	0	0	1
Eukaryota.Cyclope	1	0	0	0	0	0
Eukaryota.Cyclops	0	0	0	1	0	0
Eukaryota.Cyclura	1	2	0	0	0	0
Eukaryota.Cydia	1	6	0	0	2	2
Eukaryota.Cylas	0	0	0	1	0	0
Eukaryota.Cylindroiulus	0	0	0	0	0	3
Eukaryota.Cylindrotheca	0	0	0	15	0	0
Eukaryota.Cylindrus	0	1	0	0	0	0
Eukaryota.Cymatoderma	0	0	0	1	0	0
Eukaryota.Cymbidium	0	0	0	0	0	0
Eukaryota.Cymbula	0	0	0	0	1	0
Eukaryota.Cymodocea	0	1	0	0	0	0
Eukaryota.Cymothoe	0	1	0	0	0	0
Eukaryota.Cynara	2	3	1	1	4	1
Eukaryota.Cynodon	0	0	2	4	0	0
Eukaryota.Cynoglossus	6	18	7	0	0	33
Eukaryota.Cynometra	0	1	0	0	0	0
Eukaryota.Cynomorium	0	0	0	2	0	0
Eukaryota.Cynomya	0	0	0	0	0	4
Eukaryota.Cynopterus	0	2	0	3	0	0
Eukaryota.Cynosurus	0	0	0	1	0	0
Eukaryota.Cyperus	0	0	0	2	0	0
Eukaryota.Cyphellopsis	0	1	0	0	0	3
Eukaryota.Cyphellostereum	0	1	0	0	0	0
Eukaryota.Cyphomyia	0	0	0	0	0	1
Eukaryota.Cyphorhinus	1	0	0	0	0	0
Eukaryota.Cypridopsis	0	0	0	0	1	0
Eukaryota.Cyprinella	0	1	0	0	0	0
Eukaryota.Cyprinodon	0	2	0	0	0	3
Eukaryota.Cyprinus	27	34	0	0	0	11
Eukaryota.Cyrtopogon	0	0	0	0	0	1
Eukaryota.Cystofilobasidium	1	1	0	0	0	0
Eukaryota.Cystophora	0	1	0	0	0	0
Eukaryota.Cystotheca	0	0	0	2	0	0
Eukaryota.Cytinus	0	0	0	1	0	0
Eukaryota.Dactylaria	1	0	0	0	0	0
Eukaryota.Dactylella	0	1	0	1	0	0
Eukaryota.Dactylellina	0	0	0	0	0	0
Eukaryota.Dacus	0	0	0	0	0	0
Eukaryota.Daedalea	2	0	0	0	0	0
Eukaryota.Dalbergia	1	1	0	0	0	0
Eukaryota.Danaus	1	2	0	0	3	0
Eukaryota.Danio	5240	14309	220	720	650	8409
Eukaryota.Danthonia	0	0	0	5	0	0
Eukaryota.Daphnia	4	5	1	1	3	14
Eukaryota.Daphniphyllum	1	0	0	0	0	0
Eukaryota.Dascyllus	0	1	0	0	0	0
Eukaryota.Dasybranchus	0	0	0	0	0	0
Eukaryota.Dasyomma	0	0	0	0	0	1
Eukaryota.Dasypyrum	6	4	2	12	1	0
Eukaryota.Dasyurus	0	1	0	0	0	0
Eukaryota.Daubentonia	2	0	0	0	0	0
Eukaryota.Daucus	182	8	7	48	1	4
Eukaryota.Davidia	0	0	0	3	0	0
Eukaryota.Davidiella	6	15	99	396	5	28
Eukaryota.Daviesia	0	1	0	0	0	0
Eukaryota.Debaryomyces	354	64	15	28	2	12
Eukaryota.Debregeasia	0	0	0	2	0	0
Eukaryota.Decachaetophora	0	0	0	0	0	2
Eukaryota.Degeeriella	3	2	0	0	0	0
Eukaryota.Degeeriopsis	0	0	0	0	0	1
Eukaryota.Dekkera	0	0	0	0	0	1
Eukaryota.Delia	0	0	0	0	1	48
Eukaryota.Delina	0	0	0	0	0	1
Eukaryota.Delosperma	0	0	1	0	0	0
Eukaryota.Delphinella	0	0	0	1	0	0
Eukaryota.Deltistes	3	1	0	0	0	0
Eukaryota.Dendrobium	12	32	1	1	1	1
Eukaryota.Dendrocalamus	0	0	0	2	0	0
Eukaryota.Dendroctonus	0	0	0	1	10	0
Eukaryota.Dendrogaster	0	0	0	0	0	0
Eukaryota.Dendroica	0	1	0	0	0	0
Eukaryota.Dendryphiella	1	0	0	3	0	0
Eukaryota.Dentocorticium	1	0	0	0	0	0
Eukaryota.Dermacentor	1	0	0	0	0	6
Eukaryota.Dermasterias	0	0	0	1	0	0
Eukaryota.Dermatobia	0	0	0	0	0	1
Eukaryota.Dermatocarpon	0	0	0	1	0	0
Eukaryota.Dermatophagoides	1	0	0	0	0	0
Eukaryota.Dermea	1	0	0	0	0	0
Eukaryota.Deschampsia	0	0	0	35	1	0
Eukaryota.Descomyces	1	1	0	0	0	0
Eukaryota.Dettopsomyia	0	0	0	0	0	2
Eukaryota.Devario	0	1	0	0	0	0
Eukaryota.Devriesia	0	0	1	6	0	4
Eukaryota.Diabrotica	3	0	0	0	3	7
Eukaryota.Diacamma	2	1	0	0	0	0
Eukaryota.Diachasmimorpha	0	0	0	0	0	1
Eukaryota.Diadocidia	0	0	0	0	10	0
Eukaryota.Diaeretiella	0	1	0	0	0	0
Eukaryota.Dianthus	0	0	1	0	0	0
Eukaryota.Diaphorina	0	1	0	0	0	0
Eukaryota.Diaporthe	0	7	1	1	0	0
Eukaryota.Diaprepes	0	3	0	0	0	2
Eukaryota.Diarrhena	1	0	0	0	0	0
Eukaryota.Diasemopsis	0	0	0	0	3	0
Eukaryota.Diatraea	1	0	0	0	0	0
Eukaryota.Dicamptodon	1	1	0	0	0	0
Eukaryota.Dicentrarchus	14	11	0	1	19	1
Eukaryota.Dicerorhinus	0	3	0	0	0	0
Eukaryota.Diceros	1	1	0	0	0	0
Eukaryota.Dichostereum	0	1	0	0	0	0
Eukaryota.Dichrostigma	0	0	0	0	1	0
Eukaryota.Dicksonia	0	0	0	1	0	0
Eukaryota.Dicliptera	1	0	0	0	0	0
Eukaryota.Dicranomyia	0	0	0	0	0	10
Eukaryota.Dicranosepsis	1	0	0	0	1	33
Eukaryota.Dictyochloropsis	0	0	0	0	0	0
Eukaryota.Dictyonema	0	1	0	0	0	0
Eukaryota.Dictyopanus	1	0	0	0	0	0
Eukaryota.Dictyostelium	451	1331	64	149	38	456
Eukaryota.Didelphis	3	11	0	0	0	0
Eukaryota.Didemnum	0	0	0	0	0	2
Eukaryota.Diderma	0	0	0	1	0	0
Eukaryota.Didymella	0	5	7	9	0	1
Eukaryota.Didymium	1	0	4	3	0	0
Eukaryota.Diehliomyces	1	2	0	0	0	0
Eukaryota.Dienerella	0	0	0	0	0	1
Eukaryota.Digitalis	1	0	0	7	0	0
Eukaryota.Digitaria	0	0	1	2	0	0
Eukaryota.Diglyphus	2	0	0	0	0	0
Eukaryota.Dilepis	0	0	0	0	0	2
Eukaryota.Dilophus	0	0	0	0	26	0
Eukaryota.Dimargaris	0	0	1	0	0	0
Eukaryota.Dimastigella	13	0	0	1	0	0
Eukaryota.Dimeringophrys	0	0	0	2	1	25
Eukaryota.Dimocarpus	1	2	0	0	0	0
Eukaryota.Dinocampus	1	0	0	0	0	0
Eukaryota.Dinophysis	0	0	0	1	16	1
Eukaryota.Dinothrombium	1	0	0	0	0	0
Eukaryota.Diochlistus	0	0	0	0	0	3
Eukaryota.Diomedea	0	1	0	0	0	0
Eukaryota.Dionda	1	0	0	0	0	0
Eukaryota.Dioscorea	5	24	0	4	3	2
Eukaryota.Diospyros	1	5	0	0	0	0
Eukaryota.Dipelta	1	0	0	0	0	0
Eukaryota.Diphyllobothrium	0	0	0	1	0	0
Eukaryota.Diphyscium	0	0	0	2	0	0
Eukaryota.Diplarche	1	0	0	0	0	0
Eukaryota.Diplocirrus	0	0	0	0	0	1
Eukaryota.Diplococcium	1	0	0	0	0	0
Eukaryota.Diplogastrellus	1	0	0	0	0	0
Eukaryota.Diplomitoporus	0	1	0	0	0	0
Eukaryota.Diplonema	1	1	0	0	0	0
Eukaryota.Diploptera	14	0	0	0	0	0
Eukaryota.Diplosoma	0	0	0	0	0	1
Eukaryota.Diplosphaera	0	0	2	0	0	0
Eukaryota.Diplotaxis	2	0	0	0	1	0
Eukaryota.Dipodascopsis	0	1	0	0	0	0
Eukaryota.Dipodomys	0	0	0	1	0	0
Eukaryota.Dipturus	1	0	0	0	0	0
Eukaryota.Dirofilaria	1	0	0	0	0	3
Eukaryota.Disa	0	0	0	0	0	0
Eukaryota.Discodermia	1	0	0	0	0	0
Eukaryota.Discopyge	1	0	0	0	0	0
Eukaryota.Discula	0	7	0	0	0	0
Eukaryota.Dissoconium	0	0	0	5	0	0
Eukaryota.Distemonanthus	1	0	0	0	0	0
Eukaryota.Ditaxis	0	0	0	2	0	0
Eukaryota.Ditrema	0	2	0	0	0	0
Eukaryota.Dolichogenidea	0	7	0	0	0	1
Eukaryota.Dolichopus	0	0	0	0	0	2
Eukaryota.Donkioporia	0	1	0	1	0	0
Eukaryota.Dorycara	0	0	0	0	0	1
Eukaryota.Doryteuthis	0	0	0	0	0	0
Eukaryota.Dothidea	0	0	4	5	0	0
Eukaryota.Dothiorella	1	0	0	1	0	0
Eukaryota.Douglasdeweya	0	0	0	1	0	0
Eukaryota.Dracunculus	1	0	0	0	0	0
Eukaryota.Drechslerella	1	0	0	0	0	0
Eukaryota.Dreissena	2	0	0	0	0	0
Eukaryota.Drepanostachyum	0	0	0	1	0	0
Eukaryota.Drepanotrema	0	1	0	0	0	1
Eukaryota.Drimys	12	1	1	10	0	0
Eukaryota.Drino	0	0	2	0	0	0
Eukaryota.Drosera	0	0	0	1	0	0
Eukaryota.Drosophila	889	1519	361	4768	2164	131523
Eukaryota.Drunella	0	0	0	0	0	1
Eukaryota.Drupadia	0	0	0	7	15	153
Eukaryota.Drusus	0	3	0	0	0	3
Eukaryota.Dryas	0	0	0	0	0	0
Eukaryota.Dryobalanops	0	1	0	0	0	0
Eukaryota.Dryopteris	0	0	0	1	0	0
Eukaryota.Duckeodendron	0	0	1	0	0	0
Eukaryota.Dugesiella	1	0	0	1	0	16
Eukaryota.Dugong	2	4	0	0	0	0
Eukaryota.Dumetella	2	0	0	0	0	0
Eukaryota.Dunaliella	42	128	0	5	1	2
Eukaryota.Dupontia	0	0	0	1	0	0
Eukaryota.Durinskia	0	0	0	1	0	0
Eukaryota.Dynamena	0	0	0	0	2	0
Eukaryota.Dyothetapapillomavirus	1	0	0	0	0	0
Eukaryota.Ebria	0	0	0	1	0	0
Eukaryota.Echinacea	1	0	0	0	0	0
Eukaryota.Echinaster	0	0	0	1	0	0
Eukaryota.Echiniscus	0	0	0	0	0	0
Eukaryota.Echinocactus	0	6	0	0	0	0
Eukaryota.Echinochloa	0	0	0	17	0	0
Eukaryota.Echinococcus	1	0	0	2	0	1
Eukaryota.Echinodontium	0	0	2	0	0	0
Eukaryota.Echinops	5	61	0	1	0	0
Eukaryota.Echinotheridion	0	0	0	0	47	0
Eukaryota.Eclectus	0	2	0	0	0	0
Eukaryota.Ectocarpus	37	12	13	19	6	48
Eukaryota.Ectopsocus	0	0	0	2	0	0
Eukaryota.Ectropis	3	0	2	0	9	0
Eukaryota.Efibulobasidium	1	1	0	0	0	0
Eukaryota.Eichhornia	0	0	0	3	0	0
Eukaryota.Eidolon	0	1	0	0	0	0
Eukaryota.Eigenmannia	1	1	0	0	0	0
Eukaryota.Eimeria	37	22	17	28	15	30
Eukaryota.Eisenia	90	0	0	0	0	0
Eukaryota.Elaeagnus	0	0	0	5	1	1
Eukaryota.Elaeis	6	1	1	2	0	0
Eukaryota.Elaphe	0	1	0	0	0	0
Eukaryota.Elaphocordyceps	0	1	0	0	0	0
Eukaryota.Elaphurus	0	1	0	0	0	1
Eukaryota.Elatine	0	0	0	1	0	0
Eukaryota.Eleocharis	0	0	0	2	0	2
Eukaryota.Elephas	0	0	0	0	2	0
Eukaryota.Eleusine	1	0	0	2	0	0
Eukaryota.Eleutherococcus	0	1	0	1	0	0
Eukaryota.Eleutherodactylus	1	1	0	0	0	0
Eukaryota.Elliptio	0	1	0	0	0	0
Eukaryota.Elmohardyia	0	0	0	1	0	0
Eukaryota.Elopichthys	0	1	0	0	0	0
Eukaryota.Elops	1	12	0	0	0	0
Eukaryota.Elsinoe	1	0	8	27	1	0
Eukaryota.Elymus	0	0	0	1	0	0
Eukaryota.Elysia	0	0	0	0	1	0
Eukaryota.Emballonura	0	0	0	2	0	0
Eukaryota.Emberiza	2	2	0	0	0	0
Eukaryota.Embiotoca	0	1	0	0	0	0
Eukaryota.Emericella	2523	731	1184	1599	237	178
Eukaryota.Emiliania	4	5	0	0	0	11
Eukaryota.Emydoidea	0	1	0	0	0	0
Eukaryota.Encephalartos	0	0	0	1	0	0
Eukaryota.Encephalitozoon	8	3	3	2	0	2
Eukaryota.Endeis	0	0	0	0	0	1
Eukaryota.Endophyllum	1	0	1	0	0	0
Eukaryota.Engelmanniella	0	1	0	1	0	0
Eukaryota.Engraulis	5	15	0	0	0	0
Eukaryota.Engyodontium	1	1	0	0	0	0
Eukaryota.Engystomops	0	1	0	0	0	0
Eukaryota.Enneacanthus	0	1	0	0	0	0
Eukaryota.Enoplognatha	0	0	0	0	56	0
Eukaryota.Ensis	6	29	5	0	0	2
Eukaryota.Entamoeba	11	25	2	6	2	39
Eukaryota.Enteroctopus	0	0	0	0	0	0
Eukaryota.Enterocytozoon	35	8	19	261	124	2
Eukaryota.Entoloma	0	0	0	1	0	0
Eukaryota.Entoplocamia	0	0	0	1	0	0
Eukaryota.Entosiphon	0	1	0	0	0	0
Eukaryota.Eonycteris	1	2	0	0	0	0
Eukaryota.Epalpus	0	0	0	0	1	2
Eukaryota.Ephedra	0	1	0	1	0	0
Eukaryota.Ephippiger	0	1	0	0	0	0
Eukaryota.Ephydatia	0	1	0	0	0	0
Eukaryota.Epicampocera	0	0	0	0	0	2
Eukaryota.Epicauta	0	0	0	3	1	41
Eukaryota.Epicephala	0	0	0	0	2	0
Eukaryota.Epichloe	11	16	9	10	0	0
Eukaryota.Epicoccum	0	0	0	4	0	0
Eukaryota.Epidendrum	0	2	0	0	0	0
Eukaryota.Epidermophyton	3	4	0	0	0	0
Eukaryota.Epimedium	2	12	0	1	0	0
Eukaryota.Epinephelus	10	17	0	0	0	0
Eukaryota.Epioblasma	1	0	0	0	0	0
Eukaryota.Epiphragma	0	0	0	0	0	3
Eukaryota.Epiphyas	0	0	0	0	1	0
Eukaryota.Epistominella	0	1	0	0	0	0
Eukaryota.Episyrphus	0	0	0	0	1	0
Eukaryota.Eptatretus	6	6	0	0	1	5
Eukaryota.Equisetum	0	0	0	1	0	0
Eukaryota.Equus	254	518	18	33	42	71
Eukaryota.Eragrostis	5	2	0	4	0	0
Eukaryota.Erebia	1	3	0	0	0	0
Eukaryota.Eremophila	1	0	0	0	0	0
Eukaryota.Eremopyrum	0	0	3	17	0	0
Eukaryota.Eremothecium	40	51	16	31	0	5
Eukaryota.Ergasilus	0	1	0	0	0	0
Eukaryota.Erinaceus	2	13	0	0	0	1
Eukaryota.Eriobotrya	0	1	0	0	0	0
Eukaryota.Eriocheir	4	10	0	0	0	4
Eukaryota.Eriosoma	0	2	0	0	0	5
Eukaryota.Eriphia	0	0	0	0	4	0
Eukaryota.Eristalis	0	0	0	1	0	10
Eukaryota.Erithalis	0	0	0	1	0	0
Eukaryota.Eritrichium	1	0	0	0	0	0
Eukaryota.Erratomyces	0	0	0	0	0	1
Eukaryota.Erymnochelys	1	0	0	0	0	0
Eukaryota.Erynnis	1	0	0	0	0	1
Eukaryota.Erysimum	1	0	0	0	0	0
Eukaryota.Erysiphe	0	0	1	0	0	0
Eukaryota.Erythrobasidium	1	0	0	1	0	0
Eukaryota.Erythrocebus	1	0	0	0	0	0
Eukaryota.Erythrophleum	1	0	0	0	0	0
Eukaryota.Erythrorchis	0	0	0	1	0	0
Eukaryota.Eschweilera	1	0	0	0	0	0
Eukaryota.Esox	1	3	0	1	4	2
Eukaryota.Etheostoma	1	10	0	0	0	1
Eukaryota.Ethusa	0	0	0	0	0	1
Eukaryota.Eucalybites	0	0	0	0	1	0
Eukaryota.Eucalyptopsis	2	0	0	0	0	0
Eukaryota.Eucalyptus	4	2	0	2	0	1
Eukaryota.Eucelatoria	0	0	0	0	0	14
Eukaryota.Euchresta	0	1	0	0	0	0
Eukaryota.Eucommia	1	0	0	0	0	0
Eukaryota.Eudioctria	0	0	0	0	0	1
Eukaryota.Eudyptes	1	0	0	0	0	0
Eukaryota.Eufallia	0	0	0	0	0	1
Eukaryota.Eufolliculina	1	0	0	0	0	0
Eukaryota.Euglena	2	10	0	1	0	0
Eukaryota.Euglossa	0	1	0	0	0	0
Eukaryota.Euhadra	0	0	1	0	0	0
Eukaryota.Eulaema	0	1	0	0	0	0
Eukaryota.Eulemur	2	3	0	1	0	1
Eukaryota.Eumea	0	0	1	0	0	41
Eukaryota.Eumetopias	1	2	0	0	0	0
[truncated: 2,366 more rows]

## Sheet: Genus_bacteria_prop.xls
	NY_INDOOR	NY_OUTDOOR	SD_IHOSP	SD_OHOSP	SD_IHOUS	SD_SCRPP
Bacteria.Abiotrophia	0.000198682	0.000161635	1.15087e-05	1.13897e-05	0	0
Bacteria.Acaryochloris	0.000514237	0.000880013	0.000115087	0.000520129	7.27931e-05	0.000703075
Bacteria.Acetivibrio	0.000257118	0.00034123	7.48068e-05	5.69485e-05	2.59975e-05	0.000158759
Bacteria.Acetobacter	0.000525924	0.00249636	0.00433592	0.00102507	0.000145586	0.000158759
Bacteria.Acetohalobium	2.72701e-05	0.000179594	1.15087e-05	1.89828e-05	5.19951e-06	0.000158759
Bacteria.Acholeplasma	3.89573e-05	5.38783e-05	5.75437e-06	1.89828e-05	5.19951e-06	6.80396e-05
Bacteria.Achromobacter	0.0021933	0.000915932	0.208875	0.0320164	0.00957229	0.00131543
Bacteria.Acidaminococcus	0.000159725	0.000125716	2.01403e-05	4.17622e-05	2.59975e-05	0.000204119
Bacteria.Acidimicrobium	0.000116872	0.000215513	9.49471e-05	0.000584671	0.00041596	0.000793795
Bacteria.Acidiphilium	0.000763564	0.00269392	0.00170042	0.000664399	0.000254776	0.000272158
Bacteria.Acidithiobacillus	0.000377886	0.00113145	0.000491999	0.00026576	9.87906e-05	0.000544316
Bacteria.Acidithiomicrobium	0	0	0	0	0	0
Bacteria.Acidobacterium	0.00219719	0.00244248	0.00203705	0.00247156	0.000743529	0.000771115
Bacteria.Acidocella	0	0	0	3.79656e-06	0	0
Bacteria.Acidothermus	0.000155829	7.18378e-05	0.000129473	0.000599857	0.000301571	0.000340198
Bacteria.Acidovorax	0.00727723	0.00686051	0.00622047	0.00694392	0.0138983	0.00181439
Bacteria.Acinetobacter	0.030188	0.0465868	0.00256645	0.00168947	0.00174703	0.00197315
Bacteria.Actinobacillus	0.000514237	0.000897972	0.000103579	0.0001101	0.000447157	0.000272158
Bacteria.Actinocorallia	0	0	0	0	0	0
Bacteria.Actinomadura	7.79147e-06	0	2.87718e-06	2.6576e-05	0	0
Bacteria.Actinomyces	0.00190112	0.00125716	0.00117677	0.000542909	0.00166384	0.000340198
Bacteria.Actinoplanes	0	0	0.000166877	3.03725e-05	0	0
Bacteria.Actinosynnema	0.000276597	0.000413067	0.000293473	0.000937752	0.0010815	0.000430917
Bacteria.Aerococcus	0.00192839	0.0018139	1.15087e-05	2.6576e-05	0	0
Bacteria.Aeromicrobium	0.000229848	0.000287351	0.000339508	0.00128324	0.000379564	0.000385557
Bacteria.Aeromonas	0.00139078	0.00136492	0.00154793	0.000816261	0.000374364	0.000771115
Bacteria.Aestuariimicrobium	0	0	0	0	0	0
Bacteria.Afipia	0.00394248	0.0006645	0.000989751	0.000732737	0.000779926	0.000158759
Bacteria.Aggregatibacter	0.000424635	0.000215513	1.15087e-05	3.03725e-05	0.000181983	4.53597e-05
Bacteria.Agreia	0	0	5.75437e-06	3.79656e-06	0	0
Bacteria.Agrobacterium	0.0166465	0.00219105	0.00514728	0.0104937	0.0103106	0.00199583
Bacteria.Agrococcus	3.89573e-06	0	0	0	0	0
Bacteria.Agromyces	0	0	2.87718e-06	0	5.19951e-06	0
Bacteria.Ahrensia	0.000397365	7.18378e-05	0.000140982	0.00026576	0.000244377	0.000975234
Bacteria.Akkermansia	0.000202578	0.000251432	0.00020428	0.000258166	5.71946e-05	0.00192779
Bacteria.Albidiferax	0.00084927	0.00100573	0.000914945	0.000956734	0.00128428	0.000226799
Bacteria.Alcaligenes	3.50616e-05	1.79594e-05	0.000336631	0.000155659	3.1197e-05	0
Bacteria.Alcanivorax	0.000479175	0.000880013	0.000290596	0.000246777	0.000181983	0.00176903
Bacteria.Algoriphagus	0.00285947	0.00396904	0.000437332	0.000869413	0.000369165	0.00124739
Bacteria.Alicycliphilus	0.000771355	0.000826135	0.000811366	0.00075172	0.00115429	0.000113399
Bacteria.Alicyclobacillus	0.000109081	0.000251432	0.000106456	0.000182235	4.1596e-05	0.000136079
Bacteria.Aliivibrio	0.000140246	0.000413067	2.58947e-05	0.000174642	5.19951e-05	0.000816475
Bacteria.Alistipes	0.000362303	0.000592662	0.000166877	0.000170845	5.19951e-05	0.000317518
Bacteria.Alkalilimnicola	0.000268806	0.000574702	0.000138105	0.000356877	0.000228778	0.00106595
Bacteria.Alkaliphilus	0.000463592	0.000574702	9.20699e-05	0.000163252	1.0399e-05	0.000816475
Bacteria.Allochromatium	0.000241536	0.000880013	0.000279087	0.000288539	0.00010919	0.000748435
Bacteria.Alteromonas	0.000124664	0.000143676	0.000221543	0.000170845	5.19951e-06	0.000975234
Bacteria.Aminobacter	0.000140246	0	4.89121e-05	3.79656e-06	5.19951e-06	0
Bacteria.Aminobacterium	3.50616e-05	3.59189e-05	2.87718e-05	3.41691e-05	3.1197e-05	0.000136079
Bacteria.Ammonifex	0.000116872	0.000125716	2.58947e-05	6.83382e-05	2.59975e-05	0.000181439
Bacteria.Amycolatopsis	0.000432427	0.000466946	0.000348139	0.00126046	0.0021526	0.000294838
Bacteria.Anabaena	0.000662275	0.000772256	0.000123719	0.000372063	5.71946e-05	0.000793795
Bacteria.Anaerobaculum	0.000101289	0.000143676	1.15087e-05	7.97279e-05	0	9.07194e-05
Bacteria.Anaerococcus	0.00285168	0.000484905	4.02806e-05	3.03725e-05	4.1596e-05	6.80396e-05
Bacteria.Anaerofustis	6.62275e-05	5.38783e-05	0	1.13897e-05	1.0399e-05	2.26799e-05
Bacteria.Anaeromyxobacter	0.000907706	0.0006645	0.000707787	0.00192865	0.000197581	0.00124739
Bacteria.Anaerostipes	9.73934e-05	5.38783e-05	5.75437e-06	4.17622e-05	5.19951e-06	0
Bacteria.Anaerotruncus	0.000148038	8.97972e-05	1.43859e-05	1.51863e-05	5.19951e-05	9.07194e-05
Bacteria.Anaplasma	7.79147e-06	3.59189e-05	8.63155e-06	1.89828e-05	0	9.07194e-05
Bacteria.Ancylobacter	0	0	0	0	0	0
Bacteria.Aneurinibacillus	2.72701e-05	0	2.01403e-05	7.59313e-06	0	0
Bacteria.Anoxybacillus	0.00111808	0.00032327	2.30175e-05	6.0745e-05	1.0399e-05	0.000181439
Bacteria.Aphanizomenon	0	0	0	0	0	0
Bacteria.Aquabacterium	3.50616e-05	0	0	0	1.55985e-05	0
Bacteria.Aquifex	0.000124664	0.000125716	2.87718e-05	0.000113897	2.0798e-05	0.000453597
Bacteria.Arcanobacterium	0.000148038	0.000143676	4.89121e-05	6.0745e-05	6.75936e-05	0
Bacteria.Arcobacter	0.000268806	0.000772256	2.87718e-05	3.41691e-05	1.55985e-05	0.000226799
Bacteria.Aromatoleum	0.000631109	0.000844094	0.000658875	0.00100229	0.00042116	0.000725755
Bacteria.Arsenophonus	9.73934e-05	8.97972e-05	2.58947e-05	7.59313e-06	0.000218379	9.07194e-05
Bacteria.Arthrobacter	0.00526703	0.0102189	0.00213487	0.00662501	0.00397242	0.000997913
Bacteria.Arthrospira	0.000393469	0.000574702	0.000103579	0.000303725	3.63965e-05	0.00133811
Bacteria.Asaia	0	0	0	0	5.19951e-06	0
Bacteria.Asticcacaulis	0.000366199	0.000682459	0.00568819	0.00167429	0.000566746	0.000226799
Bacteria.Atopobium	0.000366199	1.79594e-05	1.72631e-05	3.41691e-05	2.59975e-05	0.000113399
Bacteria.Aurantimonas	0.00104016	0.000520824	0.00107319	0.00166669	0.000181983	0.000272158
Bacteria.Avibacterium	7.79147e-06	3.59189e-05	0	3.79656e-06	0	2.26799e-05
Bacteria.Azoarcus	0.000825896	0.000610621	0.00072505	0.000698568	0.000670736	0.000635036
Bacteria.Azohydromonas	0	0	0	0	5.19951e-06	0
Bacteria.Azomonas	0	0	0	0	0	0
Bacteria.Azorhizobium	0.00148038	0.000808175	0.00154793	0.00155659	0.00119069	0.00185975
Bacteria.Azorhizophilus	0	0	0	0	0	0
Bacteria.Azospirillum	0.00143753	0.00172411	0.00158245	0.00181476	0.000587544	0.000680396
Bacteria.Azotobacter	0.000720711	0.000754297	0.000782594	0.00173883	0.00132067	0.000748435
Bacteria.Bacillus	0.00715257	0.0126794	0.0026729	0.00288159	0.0103002	0.00356074
Bacteria.Bacteriovorax	0.000405156	0.000844094	4.31578e-05	0.000140473	1.0399e-05	0.000408237
Bacteria.Bacteroides	0.00934976	0.00781236	0.0010588	0.00134019	0.000400362	0.00446793
Bacteria.Bartonella	0.000518133	0.00116736	0.000126596	0.000174642	9.87906e-05	0.000204119
Bacteria.Basfia	0.000136351	5.38783e-05	8.63155e-06	1.51863e-05	8.31921e-05	2.26799e-05
Bacteria.Bdellovibrio	0.000946663	0.00168819	0.000192771	0.000539112	8.83916e-05	0.000612356
Bacteria.Beggiatoa	0.000440218	0.00105961	0.000115087	0.000311318	0.00062914	0.000408237
Bacteria.Beijerinckia	0.000662275	0.0006645	0.000681893	0.000846634	0.000790325	0.000430917
Bacteria.Bergeriella	7.79147e-06	0	0	0	0	0
Bacteria.Bergeyella	8.18104e-05	8.97972e-05	0	0	0	0
Bacteria.Bermanella	0.000101289	0.000287351	2.30175e-05	5.31519e-05	5.19951e-06	0.000521637
Bacteria.Beutenbergia	0.000440218	0.000682459	0.00061284	0.00178059	0.00158065	0.000408237
Bacteria.Bifidobacterium	0.001457	0.0052262	0.000356771	0.0024298	0.000675936	0.000340198
Bacteria.Blastobacter	0	0	0	0	0	0
Bacteria.Blastochloris	1.16872e-05	0	0	7.59313e-06	0	2.26799e-05
Bacteria.Blastopirellula	0.000720711	0.00129308	0.00266427	0.00482164	0.0010451	0.0276694
Bacteria.Blattabacterium	0.000241536	8.97972e-05	2.87718e-06	2.6576e-05	1.0399e-05	0.00106595
Bacteria.Blautia	0.000705128	0.000448986	2.58947e-05	3.41691e-05	6.23941e-05	0.000136079
Bacteria.Bordetella	0.0029257	0.00170615	0.0339795	0.00814743	0.00341088	0.000997913
Bacteria.Borrelia	3.11659e-05	3.59189e-05	5.75437e-06	7.59313e-06	1.0399e-05	9.07194e-05
Bacteria.Bosea	0	0	2.87718e-06	3.79656e-06	0	0
Bacteria.Brachybacterium	0.00108691	0.00120328	0.000319367	0.000709958	0.000493953	0.000113399
Bacteria.Brachymonas	1.55829e-05	0	0	3.79656e-06	0	0
Bacteria.Brachyspira	6.23318e-05	0.000179594	0	4.55588e-05	5.19951e-06	0.000181439
Bacteria.Bradyrhizobium	0.0316723	0.00290943	0.0136609	0.00675789	0.0453761	0.0037195
Bacteria.Brenneria	0	0	2.87718e-06	0	0	0
Bacteria.Brevibacillus	0.000615526	0.00107757	0.000149614	0.000425215	6.75936e-05	0.000408237
Bacteria.Brevibacterium	0.0017336	0.00847686	0.000702033	0.000892193	0.00126348	0.000136079
Bacteria.Brevundimonas	0.00110249	0.00158043	0.0115116	0.00922945	0.00185102	0.000748435
Bacteria.Brucella	0.00596437	0.0006645	0.00106456	0.00125287	0.000577145	0.000703075
Bacteria.Buchnera	9.34976e-05	0.000233473	1.43859e-05	7.59313e-06	5.19951e-06	6.80396e-05
Bacteria.Bulleidia	6.23318e-05	1.79594e-05	0	7.59313e-06	2.0798e-05	0
Bacteria.Burkholderia	0.0104094	0.0116198	0.0175911	0.0132196	0.0154425	0.00625964
Bacteria.Buttiauxella	0	0	0	0	0	0
Bacteria.Butyrivibrio	0.000331137	0.000610621	3.45262e-05	4.55588e-05	3.1197e-05	4.53597e-05
Bacteria.Caedibacter	3.89573e-06	0	0	0	0	0
Bacteria.Caldanaerobacter	0.000206474	0.000251432	0.000146736	0.000155659	0.000119589	0.000680396
Bacteria.Caldanaerobius	7.79147e-06	0	0	0	0	0
Bacteria.Caldicellulosiruptor	0.000171412	0.000269392	1.72631e-05	0.000159456	8.83916e-05	0.000362878
Bacteria.Calothrix	0	0	8.63155e-06	0	0	0
Bacteria.Caminibacter	4.67488e-05	0.000125716	5.75437e-06	0	1.0399e-05	0
Bacteria.Campylobacter	0.000471384	0.00186778	0.000109333	9.11176e-05	5.19951e-05	0.000340198
Bacteria.Candidatus	0.0101133	0.0180133	0.00438483	0.00902443	0.00226698	0.011975
Bacteria.Capnocytophaga	0.00131676	0.00120328	5.17893e-05	0.00012149	0.000135187	0.000657716
Bacteria.Carbophilus	7.79147e-06	0	0	0	0	0
Bacteria.Carboxydothermus	0.000163621	0.000197554	4.6035e-05	0.000189828	2.59975e-05	0.000294838
Bacteria.Cardiobacterium	0.000261014	0.000161635	3.74034e-05	6.83382e-05	1.55985e-05	9.07194e-05
Bacteria.Carnobacterium	0.000985621	0.00127512	1.72631e-05	1.13897e-05	3.63965e-05	2.26799e-05
Bacteria.Catenibacterium	0.000132455	0.000197554	2.58947e-05	3.41691e-05	2.0798e-05	0.000136079
Bacteria.Catenulispora	0.000358408	0.00032327	0.00036828	0.000877006	0.000358766	0.000430917
Bacteria.Catenuloplanes	0	0	0	0	0	0
Bacteria.Catonella	0.00058436	0.000197554	3.74034e-05	1.51863e-05	5.19951e-06	0
Bacteria.Caulobacter	0.00212318	0.00264004	0.0164258	0.00854986	0.00325489	0.00115667
Bacteria.Cellulomonas	0.000479175	0.0006645	0.000463227	0.00167429	0.000883916	0.000793795
Bacteria.Cellulophaga	7.79147e-06	0	0	7.59313e-06	0	0
Bacteria.Cellulosilyticum	0.000132455	0.000143676	8.63155e-06	1.89828e-05	5.19951e-06	0.000158759
Bacteria.Cellulosimicrobium	0	0	0	0	0	0
Bacteria.Cellvibrio	0.000864853	0.00127512	0.000745191	0.000649213	0.000499152	0.00154223
Bacteria.Chelativorans	0.00315554	0.000826135	0.000917822	0.00196662	0.00053035	0.000839154
Bacteria.Chitinophaga	0.0124702	0.0125537	0.00101852	0.00269176	0.00167944	0.00165563
Bacteria.Chlamydia	0.000140246	0.000862053	3.45262e-05	3.41691e-05	5.19951e-06	4.53597e-05
Bacteria.Chlamydophila	0.000225953	0.00125716	5.75437e-06	2.27794e-05	0.000244377	4.53597e-05
Bacteria.Chlorobaculum	0.000202578	0.000413067	6.90524e-05	0.000432808	2.59975e-05	0.000453597
Bacteria.Chlorobium	0.000954455	0.00129308	0.000270455	0.000690975	0.000233978	0.00142883
Bacteria.Chloroflexus	0.000490863	0.000413067	0.000325122	0.000949141	0.000395162	0.00145151
Bacteria.Chlorogloeopsis	0	0	2.87718e-06	0	0	0
Bacteria.Chloroherpeton	0.000249327	0.000502865	9.78243e-05	0.000280946	2.0798e-05	0.000544316
Bacteria.Chondromyces	0	0	2.87718e-06	1.13897e-05	0.000145586	6.80396e-05
Bacteria.Chromobacterium	0.00047528	0.000448986	0.000445964	0.000588468	0.000410761	0.000362878
Bacteria.Chromohalobacter	0.000257118	0.00034123	0.000362525	0.000372063	0.000124788	0.00238138
Bacteria.Chroococcidiopsis	0	0	0	0	0	0
Bacteria.Chroococcus	0	1.79594e-05	0	0	0	0
Bacteria.Chryseobacterium	0.0212473	0.0155349	0.000175508	0.000865617	0.000181983	0.000453597
Bacteria.Chthoniobacter	0.0011843	0.00125716	0.000897682	0.00308661	0.000509551	0.00714415
Bacteria.Citreicella	0.000261014	0.000556743	0.000422946	0.000451791	0.000239177	0.000408237
Bacteria.Citrobacter	0.00138299	0.000933891	0.00070491	0.000854227	0.00221499	0.000453597
Bacteria.Citromicrobium	0.000514237	0.00113145	0.00637009	0.00370545	0.00062914	0.000453597
Bacteria.Clavibacter	0.000783043	0.00105961	0.00217803	0.0120769	0.00919792	0.00138347
Bacteria.Clostridium	0.00606955	0.00732745	0.00117101	0.00184893	0.00200181	0.00916266
Bacteria.Cobetia	0	0	0	0	0	0
Bacteria.Collimonas	5.8436e-05	5.38783e-05	0.000106456	5.31519e-05	9.35911e-05	6.80396e-05
Bacteria.Collinsella	0.000377886	0.000143676	0.00027621	0.0001101	4.67955e-05	0.000158759
Bacteria.Colwellia	0.000171412	0.000161635	0.000175508	0.000216404	4.67955e-05	0.00102059
Bacteria.Comamonas	0.00236082	0.00493885	0.00190182	0.00126426	0.00158585	0.000521637
Bacteria.Conexibacter	0.000619422	0.000502865	0.000448841	0.00241462	0.000332768	0.000816475
Bacteria.Congregibacter	0.000186995	0.000413067	0.000250315	0.000212608	6.75936e-05	0.00208655
Bacteria.Coprobacillus	1.94787e-05	3.59189e-05	0	0	1.0399e-05	4.53597e-05
Bacteria.Coprococcus	0.000596047	0.000377148	3.1649e-05	5.31519e-05	0	2.26799e-05
Bacteria.Coprothermobacter	3.11659e-05	5.38783e-05	0	2.27794e-05	5.19951e-06	9.07194e-05
Bacteria.Coraliomargarita	0.000144142	0.000161635	7.7684e-05	0.000368267	6.75936e-05	0.0356527
Bacteria.Corallococcus	0	0	0	1.13897e-05	0	0
Bacteria.Corynebacterium	0.0258248	0.010614	0.00677865	0.00282844	0.00598983	0.00385557
Bacteria.Coxiella	0.0010051	0.00355597	0.000106456	0.000212608	3.1197e-05	0.000272158
Bacteria.Croceibacter	0.000510341	0.00102369	4.89121e-05	0.000151863	5.19951e-06	0.000476277
Bacteria.Crocosphaera	9.73934e-05	0.000197554	4.6035e-05	7.59313e-05	0	0.000181439
Bacteria.Cronobacter	0.000896019	0.000359189	0.00031649	0.000558095	0.000774726	0.000521637
Bacteria.Cryobacterium	0	0	0	0	0	0
Bacteria.Cryptobacterium	3.11659e-05	0	2.01403e-05	1.13897e-05	1.0399e-05	2.26799e-05
Bacteria.Cupriavidus	0.00348668	0.0106859	0.013612	0.00405093	0.00852719	0.00215459
Bacteria.Curtobacterium	0	0	0	1.51863e-05	0	0
Bacteria.Curvibacter	0.000709024	0.0006645	0.000935085	0.00076311	0.00154945	0.000385557
Bacteria.Cyanobium	3.50616e-05	3.59189e-05	2.87718e-05	4.55588e-05	1.0399e-05	0.000272158
Bacteria.Cyanothece	0.00178425	0.00348413	0.000799857	0.00161354	0.000431559	0.00242674
Bacteria.Cycloclasticus	0	0	0	0	0	0
Bacteria.Cylindrospermopsis	5.45403e-05	8.97972e-05	2.87718e-05	6.0745e-05	7.79926e-05	0.000204119
Bacteria.Cylindrospermum	4.28531e-05	0.000107757	0	0	0	0
Bacteria.Cystobacter	1.16872e-05	1.79594e-05	0	3.79656e-06	7.27931e-05	0
Bacteria.Cytophaga	0.00458918	0.00463354	0.000362525	0.00120351	0.000233978	0.00127007
Bacteria.Dechloromonas	0.000619422	0.00105961	0.000434455	0.000683382	0.000519951	0.000453597
Bacteria.Deferribacter	7.01232e-05	0.000215513	1.43859e-05	6.0745e-05	1.0399e-05	0.000136079
Bacteria.Dehalococcoides	0.000116872	0.000197554	0.000103579	0.000186032	5.19951e-06	4.53597e-05
Bacteria.Dehalogenimonas	7.01232e-05	3.59189e-05	2.30175e-05	4.93553e-05	3.63965e-05	2.26799e-05
Bacteria.Deinococcus	0.00366589	0.00490293	0.00123143	0.00204255	0.00146106	0.00129275
Bacteria.Deinonema	3.89573e-06	0	0	0	0	0
Bacteria.Delftia	0.00153102	0.000754297	0.00134365	0.00160974	0.00345247	0.000408237
Bacteria.Denitrovibrio	7.01232e-05	0.000143676	8.63155e-06	9.11176e-05	1.0399e-05	0.000498957
Bacteria.Desulfarculus	0.000124664	0.000161635	0.000126596	0.000208811	2.59975e-05	6.80396e-05
Bacteria.Desulfatibacillum	0.000299972	0.000700418	0.000117965	0.000201218	6.23941e-05	0.000476277
Bacteria.Desulfitobacterium	0.000393469	0.00032327	4.31578e-05	0.000148066	2.0798e-05	9.07194e-05
Bacteria.Desulfobacterium	0.000471384	0.000862053	0.000189894	0.000356877	8.31921e-05	0.000907194
Bacteria.Desulfococcus	0.000190891	0.000413067	4.89121e-05	0.000167049	6.23941e-05	0.000362878
Bacteria.Desulfohalobium	5.8436e-05	0.000107757	2.87718e-05	8.7321e-05	1.55985e-05	0.000158759
Bacteria.Desulfomicrobium	0.000175308	0.000520824	7.48068e-05	0.00012149	4.67955e-05	0.000249478
Bacteria.Desulfonatronospira	0.000120768	0.000305311	6.32981e-05	5.31519e-05	3.63965e-05	0.000294838
Bacteria.Desulfotalea	0.000124664	0.000305311	5.17893e-05	0.000155659	4.1596e-05	0.000408237
Bacteria.Desulfotignum	3.89573e-06	0	0	0	0	2.26799e-05
Bacteria.Desulfotomaculum	0.000354512	0.000574702	8.34384e-05	0.000212608	0.000135187	0.000453597
Bacteria.Desulfovibrio	0.000802521	0.00179594	0.000794103	0.000941548	0.00062914	0.00149687
Bacteria.Desulfurivibrio	0.000148038	0.000215513	5.17893e-05	0.000106304	2.0798e-05	0.000226799
Bacteria.Desulfuromonas	0.000148038	0.000251432	5.75437e-05	0.000140473	9.35911e-05	0.000498957
Bacteria.Dethiobacter	7.01232e-05	0.000143676	5.46665e-05	7.97279e-05	1.0399e-05	9.07194e-05
Bacteria.Dethiosulfovibrio	2.33744e-05	0.000179594	2.58947e-05	3.79656e-05	0	2.26799e-05
Bacteria.Dialister	0.000327242	0.000125716	5.75437e-06	3.79656e-06	5.19951e-06	6.80396e-05
Bacteria.Diaphorobacter	1.16872e-05	0	0	0	0	0
Bacteria.Dichelobacter	7.01232e-05	0.000143676	2.01403e-05	1.13897e-05	5.19951e-06	4.53597e-05
Bacteria.Dickeya	0.00171023	0.000556743	0.000434455	0.000504943	0.000504352	0.000272158
Bacteria.Dictyoglomus	0.000105185	0.000215513	2.58947e-05	8.35244e-05	1.0399e-05	0.000158759
Bacteria.Dietzia	3.89573e-06	1.79594e-05	0	0	1.0399e-05	0
Bacteria.Dinoroseobacter	0.000335033	0.000520824	0.000543788	0.000527723	0.000124788	0.00102059
Bacteria.Dokdonia	0.00047528	0.000520824	6.04209e-05	9.87107e-05	4.1596e-05	0.000771115
Bacteria.Dolichospermum	0	1.79594e-05	0	0	0	0
Bacteria.Dorea	0.000366199	0.000269392	3.74034e-05	1.89828e-05	5.19951e-06	4.53597e-05
Bacteria.Dyadobacter	0.00876151	0.00633968	0.000647367	0.00275631	0.000457556	0.00170099
Bacteria.Dyella	3.89573e-06	0	0	0	0	0
Bacteria.Ectothiorhodospira	0	0	0	3.79656e-06	0	0
Bacteria.Edwardsiella	0.00052982	0.000233473	5.17893e-05	7.21347e-05	0.000129988	0.000317518
Bacteria.Eggerthella	8.96019e-05	8.97972e-05	1.43859e-05	3.41691e-05	0	2.26799e-05
Bacteria.Ehrlichia	1.55829e-05	0.000107757	2.87718e-06	3.79656e-05	2.59975e-05	0.000294838
Bacteria.Eikenella	0.000155829	0.000107757	1.72631e-05	5.69485e-05	3.1197e-05	0.000113399
Bacteria.Elizabethkingia	0.000116872	0.000107757	0	3.79656e-06	5.19951e-06	0
Bacteria.Elusimicrobium	5.8436e-05	0.000107757	5.75437e-06	6.83382e-05	2.59975e-05	2.26799e-05
Bacteria.Enhydrobacter	0.0232848	0.0282861	0.000468981	0.0001101	0.000239177	0.000181439
Bacteria.Ensifer	2.72701e-05	0	2.01403e-05	1.51863e-05	0	0
Bacteria.Enterobacter	0.00311269	0.00120328	0.00337206	0.0022096	0.0140231	0.000929874
Bacteria.Enterococcus	0.00278155	0.0027478	0.000146736	0.000159456	3.63965e-05	0.000498957
Bacteria.Entomoplasma	0	0	0	0	0	0
Bacteria.Erwinia	0.00245431	0.00125716	0.00046035	0.00102887	0.000275574	0.000521637
Bacteria.Erysipelothrix	3.50616e-05	5.38783e-05	8.63155e-06	0	1.0399e-05	2.26799e-05
Bacteria.Erythrobacter	0.0021037	0.00506456	0.019654	0.012635	0.00246976	0.00208655
Bacteria.Erythromicrobium	0	0	2.87718e-06	3.79656e-06	0	0
Bacteria.Escherichia	0.00559817	0.0358291	0.0135918	0.016853	0.0788037	0.0178944
Bacteria.Ethanoligenens	6.62275e-05	0.000179594	2.01403e-05	7.59313e-06	1.55985e-05	2.26799e-05
Bacteria.Eubacterium	0.00209201	0.00111349	0.000207157	0.000159456	0.000441958	0.000362878
Bacteria.Exiguobacterium	0.000420739	0.000574702	0.000140982	0.000383453	0.000291172	0.000249478
Bacteria.Faecalibacterium	0.00105964	0.000502865	0.000230175	0.00012149	0.000369165	0.000907194
Bacteria.Ferrimonas	7.79147e-05	0.000161635	7.7684e-05	9.87107e-05	2.0798e-05	0.000362878
Bacteria.Fervidobacterium	4.67488e-05	1.79594e-05	1.43859e-05	4.17622e-05	0	9.07194e-05
Bacteria.Fibrobacter	0.000109081	0.000197554	3.74034e-05	9.49141e-05	5.19951e-06	0.000158759
Bacteria.Filifactor	7.79147e-05	3.59189e-05	0	3.79656e-06	0	9.07194e-05
Bacteria.Finegoldia	0.00245042	0.000287351	4.02806e-05	2.27794e-05	1.0399e-05	2.26799e-05
Bacteria.Fischerella	1.16872e-05	3.59189e-05	2.87718e-06	3.79656e-06	5.19951e-06	0
Bacteria.Flammeovirga	1.55829e-05	1.79594e-05	1.15087e-05	1.51863e-05	5.19951e-06	0.000136079
Bacteria.Flavobacterium	0.0110093	0.0244967	0.000356771	0.0013212	0.000457556	0.00167831
Bacteria.Flexibacter	3.89573e-06	1.79594e-05	0	0	0	2.26799e-05
Bacteria.Fluoribacter	0.000101289	0.000413067	0	3.79656e-06	0	0
Bacteria.Francisella	0.000171412	0.0006645	3.45262e-05	4.93553e-05	3.1197e-05	0.000430917
Bacteria.Frankia	0.00130897	0.00140084	0.00134365	0.0034283	0.00147666	0.00285766
Bacteria.Frateuria	0	0	0	0	0	0
Bacteria.Frigoribacterium	0	0	0	7.59313e-05	0	0
Bacteria.Fulvimarina	0.000393469	0.000269392	0.000411437	0.000668195	0.000166384	0.000181439
Bacteria.Fusobacterium	0.000810313	0.000700418	8.05612e-05	0.00013288	7.79926e-05	0.000362878
Bacteria.Gallibacterium	3.89573e-06	0	0	0	0	0
Bacteria.Gallionella	0.000284389	0.0006645	0.000152491	0.000201218	0.000135187	0.000136079
Bacteria.Gardnerella	0.00101679	0.000107757	0.000120842	1.89828e-05	5.71946e-05	2.26799e-05
Bacteria.Gemella	0.000494758	3.59189e-05	2.87718e-06	0	0.000140387	0
Bacteria.Geminocystis	7.79147e-06	0	0	7.59313e-06	0	0
Bacteria.Gemmata	0.00158946	0.0019935	0.00292322	0.00617321	0.0010555	0.00582872
Bacteria.Gemmatimonas	0.000716815	0.000520824	0.00119979	0.00337135	0.000358766	0.00115667
Bacteria.Geobacillus	0.00233744	0.00192166	0.000210034	0.000535316	0.000223579	0.000997913
Bacteria.Geobacter	0.00192839	0.00348413	0.00148463	0.00300688	0.000670736	0.00283498
Bacteria.Geodermatophilus	0.000864853	0.00215513	0.000880418	0.00191727	0.000665537	0.000612356
Bacteria.Glaciecola	2.33744e-05	0.000107757	8.63155e-06	1.13897e-05	5.19951e-06	9.07194e-05
Bacteria.Glaciibacter	0	0	0	0	0	0
Bacteria.Gloeobacter	0.00061163	0.000682459	0.000189894	0.000512536	0.000259975	0.000476277
Bacteria.Gloeothece	0	0	0	0	0	0
Bacteria.Gluconacetobacter	0.000818104	0.000826135	0.0020054	0.00146168	0.000759128	0.00133811
Bacteria.Gluconobacter	0.000253223	0.000197554	0.00168603	0.000850431	6.75936e-05	0.000272158
Bacteria.Gordonia	0.000716815	0.000610621	0.000578314	0.00127565	0.00112309	0.000362878
Bacteria.Gordonibacter	5.06445e-05	1.79594e-05	1.72631e-05	1.13897e-05	5.19951e-06	0
Bacteria.Gramella	0.00149596	0.00215513	0.000120842	0.000391046	0.00010919	0.00172367
Bacteria.Granulibacter	0.000373991	0.000700418	0.00118252	0.000759313	0.000181983	0.000158759
Bacteria.Granulicatella	0.000970038	0.000269392	1.43859e-05	1.89828e-05	0.000155985	4.53597e-05
Bacteria.Haemophilus	0.0031049	0.000772256	0.000215789	0.000223997	0.000514751	0.000498957
Bacteria.Hafnia	3.89573e-06	0	0	0	0	0
Bacteria.Hahella	0.00055709	0.00138288	0.000178385	0.000463181	0.000223579	0.00263086
Bacteria.Haliangium	0.000405156	0.000574702	0.000494876	0.00141612	0.000285973	0.00260818
Bacteria.Halobacillus	7.79147e-06	1.79594e-05	0	3.79656e-06	0	0
Bacteria.Halochromatium	0	0	0	3.79656e-06	0	0
Bacteria.Halomonas	0.000218161	0.00032327	0.000169754	0.000311318	0.000395162	0.00127007
Bacteria.Halorhodospira	0.000132455	0.000233473	0.000175508	0.000167049	5.71946e-05	0.000566996
Bacteria.Halothermothrix	0.000128559	0.000143676	5.17893e-05	7.59313e-05	3.1197e-05	0.000385557
Bacteria.Halothiobacillus	0.000128559	0.000431027	9.20699e-05	0.000212608	0.000176783	0.000158759
Bacteria.Helicobacter	0.000225953	0.000359189	0.000158245	5.69485e-05	4.1596e-05	0.000272158
Bacteria.Heliobacillus	1.16872e-05	1.79594e-05	5.75437e-06	7.59313e-06	5.19951e-06	2.26799e-05
Bacteria.Heliobacterium	0.000120768	0.000161635	0.000123719	0.000208811	3.63965e-05	0.000476277
Bacteria.Herbaspirillum	0.00127001	0.00098777	0.00129186	0.00184133	0.000977507	0.000340198
Bacteria.Herminiimonas	0.00149596	0.00120328	0.00147024	0.00233868	0.00133627	0.000317518
Bacteria.Herpetosiphon	1.16872e-05	1.79594e-05	0	7.59313e-06	0	0
Bacteria.Hirschia	0.000140246	0.000143676	0.000635858	0.000493553	4.67955e-05	0.000408237
Bacteria.Histophilus	0.000190891	0.000269392	8.05612e-05	2.27794e-05	0.000124788	9.07194e-05
Bacteria.Hoeflea	0.00102847	0.00034123	0.000247438	0.000649213	0.00021318	0.000680396
Bacteria.Holdemania	0.000105185	8.97972e-05	0	1.89828e-05	0	0.000113399
Bacteria.Hydrogenivirga	6.23318e-05	0.000197554	2.58947e-05	0.000106304	0	0.000158759
Bacteria.Hydrogenobacter	2.72701e-05	7.18378e-05	8.63155e-06	2.6576e-05	4.67955e-05	0.000113399
Bacteria.Hydrogenobaculum	3.50616e-05	7.18378e-05	5.75437e-06	1.13897e-05	5.19951e-06	2.26799e-05
Bacteria.Hydrogenophaga	3.89573e-06	0	2.87718e-06	3.79656e-06	5.19951e-06	0
Bacteria.Hydrogenophilus	3.89573e-06	1.79594e-05	8.63155e-06	0	5.19951e-06	0
Bacteria.Hydrogenovibrio	0	0	0	0	0	0
Bacteria.Hymenobacter	1.55829e-05	0	0	7.59313e-06	0	0
Bacteria.Hyphomicrobium	0.00103627	0.00335842	0.000497753	0.000709958	0.000114389	0.000181439
Bacteria.Hyphomonas	0.000222057	0.000251432	0.000940839	0.000949141	0.000306771	0.000521637
Bacteria.Ideonella	0	0	0	0	0	0
Bacteria.Idiomarina	0.00021037	0.000628581	0.000348139	0.000148066	6.75936e-05	0.000476277
Bacteria.Ignatzschineria	0	0	0	0	0	0
Bacteria.Ilyobacter	6.23318e-05	0.000179594	2.87718e-06	2.27794e-05	1.0399e-05	0.000181439
Bacteria.Intrasporangium	0	0	0	0	0	0
Bacteria.Isoptericola	0	0	0	0	0	0
Bacteria.Isosphaera	0	0	0	7.59313e-06	0	0
Bacteria.Janibacter	0.000705128	0.000915932	0.000719296	0.0017654	0.00110749	0.000453597
Bacteria.Jannaschia	0.000307763	0.000287351	0.000333753	0.000531519	0.000145586	0.000725755
Bacteria.Janthinobacterium	0.00152713	0.00138288	0.00167452	0.00241082	0.000774726	0.000362878
Bacteria.Jonesia	0.00021037	0.000915932	0.000106456	0.000520129	0.000462756	0.000272158
Bacteria.Jonquetella	5.06445e-05	3.59189e-05	2.87718e-06	2.6576e-05	1.0399e-05	4.53597e-05
Bacteria.Kangiella	0.000136351	0.000431027	6.32981e-05	0.000129083	4.1596e-05	0.000907194
Bacteria.Ketogulonicigenium	0.000261014	0.000251432	0.000322245	0.000542909	0.000270374	0.000226799
Bacteria.Kibdelosporangium	3.89573e-06	0	2.87718e-06	0	0	0
Bacteria.Kineococcus	0.000451905	0.00122124	0.000284841	0.00131361	0.000613542	0.000385557
Bacteria.Kinetoplastibacterium	0	0	0	1.13897e-05	0	0
Bacteria.Kingella	0.000303867	8.97972e-05	2.58947e-05	2.6576e-05	1.55985e-05	0
Bacteria.Kitasatospora	3.89573e-06	0	0	1.13897e-05	5.19951e-06	0
Bacteria.Klebsiella	0.0020998	0.00102369	0.0242086	0.0050798	0.112554	0.00154223
Bacteria.Kluyvera	0	0	0.000109333	4.55588e-05	5.19951e-06	0
Bacteria.Kocuria	0.00545403	0.0077046	0.000667507	0.000482164	0.000774726	0.000226799
Bacteria.Kordia	0.00107133	0.00213717	0.000115087	0.000227794	8.31921e-05	0.00102059
Bacteria.Kosmotoga	6.23318e-05	1.79594e-05	1.15087e-05	3.79656e-05	0	0.000158759
Bacteria.Kribbella	0.000510341	0.00064654	0.00070491	0.001773	0.000608342	0.000453597
Bacteria.Ktedonobacter	0.000981725	0.00122124	0.000489121	0.00113517	0.000254776	0.00106595
Bacteria.Kurthia	0	0	0	3.79656e-06	0	0
Bacteria.Kutzneria	0	0	0	3.79656e-06	0	0
Bacteria.Kytococcus	0.000693441	0.00096981	0.00040856	0.000410029	0.000608342	0.000113399
Bacteria.Labrenzia	0.00119599	0.00096981	0.00130624	0.00146168	0.000707133	0.00131543
Bacteria.Labrys	0	0	0	0	0	0
Bacteria.Lactobacillus	0.00590204	0.00483109	0.000376911	0.000440402	0.00118549	0.00111131
Bacteria.Lactococcus	0.00288674	0.000862053	1.72631e-05	0.00012149	2.0798e-05	9.07194e-05
Bacteria.Laribacter	0.000249327	0.000682459	0.000443086	0.000516333	0.000244377	0.000181439
Bacteria.Lawsonia	1.55829e-05	0.000179594	2.58947e-05	2.27794e-05	8.83916e-05	4.53597e-05
Bacteria.Lechevalieria	1.94787e-05	0	0	7.59313e-06	0	0
Bacteria.Leeuwenhoekiella	0.000907706	0.00158043	0.000140982	0.000425215	0.000161185	0.000544316
Bacteria.Legionella	0.0150687	0.064223	0.000912067	0.00119212	0.00220459	0.00208655
Bacteria.Leifsonia	0.000580464	0.000772256	0.00171768	0.00788926	0.00993625	0.000861834
Bacteria.Lentisphaera	0.000144142	0.00034123	0.000417192	0.00100229	8.83916e-05	0.0115214
Bacteria.Leptolyngbya	1.94787e-05	0	0	1.51863e-05	0	0
Bacteria.Leptospira	0.000596047	0.00102369	0.000149614	0.000280946	0.000155985	0.000635036
Bacteria.Leptospirillum	0.000159725	0.00100573	6.90524e-05	0.000155659	0.00020798	9.07194e-05
Bacteria.Leptothrix	0.000783043	0.000538783	0.00180975	0.00106304	0.00139867	0.000589676
Bacteria.Leptotrichia	0.000401261	0.000197554	1.43859e-05	1.51863e-05	3.1197e-05	0.000249478
Bacteria.Leuconostoc	0.00165569	0.00152655	2.87718e-05	3.41691e-05	3.1197e-05	9.07194e-05
Bacteria.Limnobacter	0.0020998	0.00671683	0.000227298	0.000246777	0.000176783	0.000430917
Bacteria.Listeria	0.000560986	0.000897972	0.000117965	0.000261963	5.19951e-05	0.000544316
Bacteria.Listonella	2.33744e-05	0	2.87718e-06	0	4.1596e-05	0
Bacteria.Loktanella	7.4019e-05	0.000269392	0.000158245	0.000372063	2.0798e-05	0.000521637
Bacteria.Lutiella	0.000428531	0.000413067	0.000342385	0.000398639	0.00031717	0.000272158
Bacteria.Lyngbya	0.000350616	0.000538783	8.34384e-05	0.000353081	5.19951e-05	0.000566996
Bacteria.Lysinibacillus	0.000366199	0.000484905	3.74034e-05	8.7321e-05	2.59975e-05	0.000136079
Bacteria.Lysobacter	3.89573e-06	0	1.43859e-05	6.45416e-05	0	0
Bacteria.Macrococcus	0.000218161	0.000359189	2.58947e-05	3.79656e-06	1.0399e-05	0.000113399
Bacteria.Magnetococcus	0.000175308	0.000538783	0.000212912	0.000212608	0.000499152	0.000748435
Bacteria.Magnetospirillum	0.00284389	0.00357393	0.00582342	0.00344348	0.00829321	0.00210923
Bacteria.Mannheimia	0.000105185	0.000125716	8.63155e-06	2.6576e-05	3.63965e-05	6.80396e-05
Bacteria.Maricaulis	0.000132455	0.000448986	0.000670384	0.000398639	8.31921e-05	0.000544316
Bacteria.Marinobacter	0.000899915	0.00179594	0.00195936	0.00122629	0.000509551	0.00342466
Bacteria.Marinomonas	0.000459697	0.000736337	0.000169754	0.000664399	0.000270374	0.00197315
Bacteria.Mariprofundus	0.000206474	0.000287351	8.05612e-05	0.000129083	4.1596e-05	0.000408237
Bacteria.Maritimibacter	0.000288284	0.000251432	0.000486244	0.000542909	9.87906e-05	0.000635036
Bacteria.Martelella	3.89573e-06	0	0	0	0	0
Bacteria.Massilia	0	0	0	3.79656e-06	0	0
Bacteria.Mastigocladus	0	0	2.87718e-05	0	0	0
Bacteria.Mechercharimyces	0	0	0	0	0	2.26799e-05
Bacteria.Megamonas	4.28531e-05	0.000197554	2.87718e-06	2.27794e-05	0	2.26799e-05
Bacteria.Megasphaera	0.000112976	0	2.01403e-05	1.51863e-05	5.19951e-06	2.26799e-05
Bacteria.Meiothermus	0.00131286	0.000700418	0.000135228	0.000679585	0.000176783	0.000793795
Bacteria.Melittangium	0	0	0	7.59313e-06	4.1596e-05	0
Bacteria.Mesoplasma	3.89573e-06	0	2.01403e-05	3.79656e-05	1.55985e-05	0.00151955
Bacteria.Mesorhizobium	0.0551324	0.0018139	0.00307283	0.00568725	0.00302611	0.00147419
Bacteria.Methylacidiphilum	0.000124664	0.000107757	1.43859e-05	0.000174642	0	0.000635036
Bacteria.Methylarcula	3.89573e-06	0	0	0	0	0
Bacteria.Methylibium	0.0011843	0.00111349	0.0033922	0.00185272	0.00217339	0.000294838
Bacteria.Methylobacillus	0.000428531	0.000736337	0.000178385	0.000311318	0.00010399	0.000521637
Bacteria.Methylobacter	0.000670066	0.00122124	0.00052077	0.00061884	0.000327569	0.000997913
Bacteria.Methylobacterium	0.0136974	0.00711194	0.0172919	0.0180451	0.00464836	0.00324322
Bacteria.Methylocaldum	3.89573e-06	0	0	0	0	0
Bacteria.Methylocapsa	1.94787e-05	3.59189e-05	5.75437e-06	3.41691e-05	0	0
Bacteria.Methylocella	0.000934976	0.000574702	0.00048049	0.000721347	0.000519951	0.000136079
Bacteria.Methylococcus	0.000381782	0.0006645	0.000158245	0.000383453	9.87906e-05	0.000861834
Bacteria.Methylocystis	3.89573e-06	0	0	3.79656e-06	0	0
Bacteria.Methylomonas	3.89573e-06	0	0	3.79656e-06	0	2.26799e-05
Bacteria.Methylophaga	0.00253612	0.00369965	0	0	0	0
Bacteria.Methylophilus	2.72701e-05	3.59189e-05	0	0	0	4.53597e-05
Bacteria.Methylosinus	0.000705128	0.000520824	0.00117101	0.000668195	0.000301571	0.000158759
Bacteria.Methylosulfonomonas	1.16872e-05	0	0	0	0	0
Bacteria.Methylotenera	0.000673962	0.00105961	0.000146736	9.87107e-05	5.19951e-05	9.07194e-05
Bacteria.Methyloversatilis	0	0	0	7.59313e-06	0	0
Bacteria.Methylovorus	0	0	2.87718e-06	3.79656e-06	0	0
Bacteria.Methylovulum	3.89573e-06	0	0	0	0	0
Bacteria.Microbacterium	0.000112976	7.18378e-05	8.05612e-05	0.000216404	0.000379564	6.80396e-05
Bacteria.Microbispora	3.89573e-06	0	0	0	0	0
Bacteria.Microbulbifer	0	0	0	0	0	0
Bacteria.Microchaete	7.79147e-06	3.59189e-05	0	2.6576e-05	5.19951e-06	2.26799e-05
Bacteria.Micrococcus	0.00215045	0.00545967	0.00129473	0.00114656	0.00144546	0.000408237
Bacteria.Microcoleus	0.000486967	0.000790216	0.000189894	0.000425215	7.27931e-05	0.000635036
Bacteria.Microcystis	0.000401261	0.000592662	0.00013235	0.000296132	7.27931e-05	0.000476277
Bacteria.Microlunatus	0	0	0	7.59313e-06	0	0
Bacteria.Micromonospora	0.00047528	0.000808175	0.000563928	0.00169327	0.000816322	0.000657716
Bacteria.Microscilla	0.00341266	0.00441802	0.00029635	0.000990903	0.000187182	0.00378754
Bacteria.Mitsuaria	0	0	0	0	0	0
Bacteria.Mitsuokella	8.57062e-05	7.18378e-05	1.43859e-05	4.17622e-05	5.19951e-06	4.53597e-05
Bacteria.Mixed	0.0519224	0.0803506	0.0406	0.0423355	0.0576001	0.0981811
Bacteria.Mobiluncus	0.000338929	0.000179594	0.00011221	9.11176e-05	0.000223579	4.53597e-05
Bacteria.Moorella	0.000167517	0.000179594	3.74034e-05	0.00026576	3.63965e-05	0.000294838
Bacteria.Moraxella	0.000825896	0.000628581	4.6035e-05	2.6576e-05	4.1596e-05	6.80396e-05
Bacteria.Morganella	7.79147e-06	0	0	0	0	0
Bacteria.Moritella	0.000151934	0.000125716	2.30175e-05	0.000102507	4.67955e-05	0.000317518
Bacteria.Mycetocola	0	0	0	0	0	0
Bacteria.Mycobacterium	0.00504108	0.00668091	0.00548104	0.00968883	0.00494993	0.00319786
Bacteria.Mycoplana	3.89573e-06	0	0	7.59313e-06	5.19951e-06	0
Bacteria.Mycoplasma	0.000128559	0.000448986	2.87718e-06	4.17622e-05	5.19951e-06	0.00156491
Bacteria.Myroides	0	1.79594e-05	0	0	0	2.26799e-05
Bacteria.Myxococcus	0.00087654	0.000844094	0.00061284	0.00178059	0.000499152	0.00129275
Bacteria.Nakamurella	0.000654483	0.000736337	0.000653121	0.00193625	0.00124788	0.000385557
Bacteria.Natranaerobius	7.4019e-05	7.18378e-05	3.45262e-05	4.93553e-05	1.55985e-05	0.000204119
Bacteria.Nautilia	2.33744e-05	5.38783e-05	8.63155e-06	7.59313e-06	5.19951e-06	9.07194e-05
Bacteria.Neisseria	0.00649809	0.00253228	0.000540911	0.000353081	0.00195501	0.000521637
Bacteria.Neochlamydia	0	1.79594e-05	0	0	0	0
Bacteria.Neorickettsia	1.16872e-05	3.59189e-05	2.87718e-06	3.79656e-06	2.0798e-05	2.26799e-05
Bacteria.Neptuniibacter	0.000120768	0.000502865	5.17893e-05	0.000159456	4.1596e-05	0.00158759
Bacteria.Nesterenkonia	0	0	0	0	0	0
Bacteria.Nitratiruptor	5.06445e-05	8.97972e-05	1.43859e-05	4.93553e-05	3.63965e-05	0.000226799
Bacteria.Nitrobacter	0.00673573	0.00158043	0.00309297	0.00222858	0.0021266	0.000635036
Bacteria.Nitrococcus	0.000303867	0.000718378	0.00013235	0.000391046	0.00020798	0.000521637
Bacteria.Nitrosococcus	0.000712919	0.0014188	0.000986874	0.000914972	0.000296372	0.00174635
Bacteria.Nitrosomonas	0.00179983	0.00244248	0.00125158	0.000770703	0.000296372	0.000612356
Bacteria.Nitrosospira	0.000658379	0.00100573	0.000359648	0.00100229	0.000218379	0.000635036
Bacteria.Nitrospira	0.000966142	0.0006645	0.000235929	0.00146927	0.000218379	0.00172367
Bacteria.Nocardia	0.000560986	0.000700418	0.000463227	0.00104785	0.000925512	0.000453597
Bacteria.Nocardioides	0.00126222	0.00118532	0.00194498	0.00536834	0.000857918	0.00108863
Bacteria.Nocardiopsis	0.000218161	0.000377148	0.000287718	0.00048596	0.000270374	0.000226799
Bacteria.Nodularia	0.000420739	0.000448986	6.61752e-05	0.00012149	4.1596e-05	0.000408237
Bacteria.Nonomuraea	0	0	8.63155e-06	0	0	0
Bacteria.Nostoc	0.0019206	0.00240657	0.000468981	0.00104406	0.000296372	0.000793795
Bacteria.Novosphingobium	0.00153882	0.00251432	0.0222349	0.0103722	0.00283893	0.00122471
Bacteria.Oceanibulbus	0.000261014	0.000233473	0.00038842	0.00038725	0.000171584	0.000793795
Bacteria.Oceanicola	0.000783043	0.000862053	0.000822875	0.00137436	0.000873517	0.000839154
Bacteria.Oceanobacillus	0.00034672	0.000844094	4.6035e-05	9.49141e-05	0.000181983	0.000226799
Bacteria.Ochrobactrum	0.0101133	0.00100573	0.00186154	0.00211469	0.000826721	0.000544316
Bacteria.Octadecabacter	0.000350616	0.000466946	0.000345262	0.000520129	0.00010919	0.00170099
Bacteria.Oenococcus	8.57062e-05	0.000143676	1.43859e-05	5.69485e-05	0	2.26799e-05
Bacteria.Okibacterium	0	0	0	3.79656e-06	0	0
Bacteria.Oleomonas	3.89573e-06	0	0	0	0	0
Bacteria.Oligella	3.89573e-06	0	0	0	0	0
Bacteria.Oligotropha	0.00321788	0.000610621	0.000854524	0.000713754	0.000785125	0.000158759
Bacteria.Olsenella	3.89573e-05	3.59189e-05	5.75437e-06	7.59313e-06	0	2.26799e-05
Bacteria.Opitutus	0.000857062	0.000844094	0.00066463	0.00156039	0.00021318	0.00451329
Bacteria.Oribacterium	0.000288284	0.000197554	4.31578e-05	1.13897e-05	2.59975e-05	9.07194e-05
Bacteria.Orientia	4.28531e-05	0.000233473	8.63155e-06	1.89828e-05	6.23941e-05	0.000272158
Bacteria.Ornithobacterium	3.50616e-05	8.97972e-05	0	7.59313e-06	0	0
Bacteria.Oscillatoria	0.000549299	0.000880013	0.000181263	0.000341691	9.35911e-05	0.000408237
Bacteria.Oxalicibacterium	0	1.79594e-05	0	0	0	0
Bacteria.Oxalobacter	0.0001831	0.000233473	0.000201403	0.00024298	8.83916e-05	0.000204119
Bacteria.Paenibacillus	0.00120378	0.00152655	0.000477613	0.000839041	0.000218379	0.00163295
Bacteria.Pandoraea	0	0	0	0	1.55985e-05	0
Bacteria.Pantoea	0.00333085	0.00131104	0.00177522	0.00480265	0.00142466	0.000839154
Bacteria.Parabacteroides	0.00114535	0.001329	0.000198526	0.000227794	0.000161185	0.000521637
Bacteria.Parachlamydia	0	1.79594e-05	0	0	0	0
Bacteria.Paracoccus	0.00253223	0.00517232	0.0024341	0.00403575	0.00261535	0.00140615
Bacteria.Parascardovia	1.55829e-05	5.38783e-05	0	1.51863e-05	1.0399e-05	0
Bacteria.Parvibaculum	0.00117262	0.00104165	0.00218091	0.00155659	0.000712332	0.00120203
Bacteria.Parvularcula	0.000112976	8.97972e-05	0.000284841	0.000167049	8.31921e-05	0.000181439
Bacteria.Pasteurella	0.000424635	0.00109553	5.75437e-05	0.000106304	5.19951e-05	0.000226799
Bacteria.Pasteuria	3.89573e-06	3.59189e-05	0	0	0	0
Bacteria.Paucimonas	1.94787e-05	3.59189e-05	2.58947e-05	3.79656e-05	0	0
Bacteria.Pectobacterium	0.00229848	0.000736337	0.000794103	0.000493553	0.000483554	0.000544316
Bacteria.Pediococcus	0.000284389	0.000143676	2.87718e-06	1.51863e-05	5.19951e-06	0.000136079
Bacteria.Pedobacter	0.00756941	0.0116916	0.000923576	0.00273732	0.000681135	0.00174635
Bacteria.Pedomicrobium	0	0	0	0	0	0
Bacteria.Pelagibaca	0.000245431	0.00034123	0.000451718	0.000463181	0.000800724	0.00102059
Bacteria.Pelobacter	0.000444114	0.000844094	0.000233052	0.000820058	0.000129988	0.00111131
Bacteria.Pelodictyon	0.000194787	0.000395108	0.000103579	0.000193625	6.23941e-05	0.000408237
Bacteria.Pelomonas	7.79147e-06	0	2.87718e-06	3.79656e-06	5.19951e-06	0
Bacteria.Pelotomaculum	0.000190891	0.00032327	0.000155368	0.000227794	3.63965e-05	0.000317518
Bacteria.Peptococcus	0	0	0	0	0	0
Bacteria.Peptoniphilus	0.00116093	0.000197554	7.19296e-05	3.03725e-05	0	6.80396e-05
Bacteria.Peptostreptococcus	0.000175308	0.000107757	2.58947e-05	1.13897e-05	1.0399e-05	0
Bacteria.Persephonella	0.000105185	0.000161635	2.30175e-05	2.27794e-05	3.1197e-05	0.000136079
Bacteria.Petrotoga	5.06445e-05	8.97972e-05	3.1649e-05	3.79656e-05	1.0399e-05	6.80396e-05
Bacteria.Phaeobacter	7.4019e-05	5.38783e-05	6.04209e-05	0.00025437	0.000249576	0.000294838
Bacteria.Phenylobacterium	0.000872645	0.00102369	0.00393023	0.00330681	0.000759128	0.000861834
Bacteria.Phormidium	0	0	0	0	0	0
Bacteria.Photobacterium	0.000448009	0.000610621	0.000261824	0.000330301	0.000140387	0.000975234
Bacteria.Photorhabdus	0.000599943	0.000466946	0.00011221	0.000125287	0.000410761	0.000430917
Bacteria.Phyllobacterium	7.79147e-06	0	0	0	0	0
Bacteria.Pigmentiphaga	0	0	0	0	0	0
Bacteria.Pimelobacter	3.89573e-06	0	0	1.51863e-05	5.19951e-06	2.26799e-05
Bacteria.Pirellula	0.00117262	0.00158043	0.00262399	0.00599478	0.000821522	0.0302549
Bacteria.Piscirickettsia	0	0	0	0	0	2.26799e-05
Bacteria.Planctomyces	0.00153492	0.00204738	0.00390722	0.00682243	0.0010347	0.0295972
Bacteria.Planktothrix	2.72701e-05	0.000233473	1.15087e-05	1.51863e-05	0	4.53597e-05
Bacteria.Planobispora	3.89573e-06	0	0	1.13897e-05	0	0
Bacteria.Planococcus	7.79147e-06	0	0	3.79656e-06	3.1197e-05	0
Bacteria.Plesiocystis	0.000253223	0.000413067	0.000952348	0.00105545	0.000296372	0.00170099
Bacteria.Plesiomonas	0	0	0	0	2.0798e-05	2.26799e-05
Bacteria.Polaribacter	0.000810313	0.00152655	8.34384e-05	0.000216404	5.71946e-05	0.00156491
Bacteria.Polaromonas	0.00354512	0.00366373	0.00260097	0.00290817	0.00436758	0.000680396
Bacteria.Polynucleobacter	0.000253223	0.000466946	0.00011221	0.00025437	7.27931e-05	0.000226799
Bacteria.Pontibacter	0	0	0	3.79656e-06	0	0
Bacteria.Porphyrobacter	0	0	2.87718e-06	0	0	0
Bacteria.Porphyromonas	0.0010947	0.000538783	0.000120842	0.000182235	0.000166384	0.000362878
Bacteria.Prauserella	0	0	0	0	0	0
Bacteria.Prevotella	0.00540338	0.00253228	0.000773963	0.000436605	0.000197581	0.000929874
Bacteria.Prochlorococcus	0.000373991	0.00034123	8.91927e-05	0.000159456	0.000135187	0.00274426
Bacteria.Prochlorothrix	3.89573e-06	0	0	0	0	0
Bacteria.Propionibacterium	0.0254275	0.0270469	0.0227298	0.00901684	0.0164512	0.0126327
Bacteria.Prosthecobacter	0	0	0	3.41691e-05	0	2.26799e-05
Bacteria.Prosthecochloris	8.18104e-05	0.000179594	3.74034e-05	0.000113897	3.63965e-05	0.000136079
Bacteria.Proteus	0.000405156	0.000700418	0.000172631	0.000170845	0.000493953	0.000136079
Bacteria.Providencia	0.000545403	0.0031429	0.000152491	0.000447995	0.000379564	0.000453597
Bacteria.Pseudaminobacter	0	0	0	3.79656e-06	0	0
Bacteria.Pseudanabaena	3.89573e-06	0	0	0	0	0
Bacteria.Pseudoalteromonas	0.000518133	0.000808175	0.000497753	0.000493553	0.000545948	0.00383289
Bacteria.Pseudochrobactrum	0	0	0	0	0	0
Bacteria.Pseudomonas	0.045658	0.0330993	0.0430945	0.293585	0.262123	0.0615078
Bacteria.Pseudonocardia	7.79147e-06	0	0	7.59313e-06	0	0
Bacteria.Pseudovibrio	0.000373991	0.000377148	0.00048049	0.000539112	0.000400362	0.000430917
Bacteria.Psychrobacter	0.00829012	0.0126435	0.000561051	0.00195903	0.000457556	0.00181439
Bacteria.Psychroflexus	0.000603839	0.00098777	8.05612e-05	0.00025437	0.000467955	0.00312982
Bacteria.Psychromonas	0.000132455	0.000287351	0.000103579	0.000288539	0.000119589	0.00208655
Bacteria.Pusillimonas	0	0	0	0	0	0
Bacteria.Pyramidobacter	3.11659e-05	7.18378e-05	1.72631e-05	3.41691e-05	0	0.000158759
Bacteria.Rahnella	0.000167517	0.000484905	2.87718e-06	3.79656e-06	5.19951e-06	0
Bacteria.Ralstonia	0.00229848	0.00301719	0.00666068	0.00253611	0.0141167	0.00598748
Bacteria.Raoultella	1.16872e-05	1.79594e-05	0	0	5.19951e-06	0
Bacteria.Raphidiopsis	6.62275e-05	5.38783e-05	1.72631e-05	5.31519e-05	1.55985e-05	0
Bacteria.Rathayibacter	7.79147e-06	1.79594e-05	4.31578e-05	4.17622e-05	0	0
Bacteria.Reinekea	9.73934e-05	0.000197554	6.32981e-05	0.000144269	2.0798e-05	0.000453597
Bacteria.Renibacterium	0.00052982	0.000520824	0.000129473	0.000736534	0.000790325	0.000113399
Bacteria.Rhizobium	0.0107211	0.00228085	0.00386118	0.00738052	0.00436238	0.00156491
Bacteria.Rhodanobacter	0	0	0	3.79656e-06	0	0
Bacteria.Rhodobacter	0.00209201	0.00310698	0.00228736	0.0036447	0.00121148	0.00192779
Bacteria.Rhodococcus	0.0046593	0.00677071	0.00192484	0.00579735	0.00332768	0.00115667
Bacteria.Rhodomicrobium	0.000463592	0.000520824	0.000431578	0.000410029	8.83916e-05	0.000226799
Bacteria.Rhodopila	0	0	0	3.79656e-06	0	0
Bacteria.Rhodopirellula	0.000747981	0.00107757	0.00292034	0.00567207	0.00124268	0.0584913
Bacteria.Rhodoplanes	0	0	0	3.79656e-06	0	0
Bacteria.Rhodopseudomonas	0.0195878	0.00863849	0.00810791	0.00615423	0.00825681	0.0025855
Bacteria.Rhodospirillum	0.00161673	0.00310698	0.00168891	0.00190967	0.00073833	0.00131543
Bacteria.Rhodothermus	0.000568777	0.000826135	0.000270455	0.000827651	0.000161185	0.00129275
Bacteria.Rhodovulum	0	1.79594e-05	0	7.59313e-06	0	0
Bacteria.Rickettsia	0.000494758	0.00217309	5.75437e-05	0.000174642	0.00129468	0.000476277
Bacteria.Rickettsiella	0.000389573	0.00158043	0.000126596	3.79656e-05	1.55985e-05	4.53597e-05
Bacteria.Riemerella	3.89573e-05	5.38783e-05	2.87718e-06	1.13897e-05	0	0
Bacteria.Robiginitalea	0.000650588	0.000897972	0.000117965	0.000410029	8.83916e-05	0.00122471
Bacteria.Roseateles	0	1.79594e-05	8.63155e-06	3.79656e-06	0	0
Bacteria.Roseburia	0.000732398	0.000484905	4.02806e-05	2.27794e-05	0	6.80396e-05
Bacteria.Roseibium	0.000448009	0.000287351	0.000509262	0.000512536	9.35911e-05	0.000612356
Bacteria.Roseiflexus	0.00079473	0.00100573	0.00066463	0.00138195	0.000145586	0.00124739
Bacteria.Roseobacter	0.00121157	0.00176003	0.0021694	0.00172744	0.000951509	0.00571532
Bacteria.Roseomonas	0.00103237	0.00109553	0.00128035	0.00227794	0.000873517	0.000158759
Bacteria.Roseovarius	0.00102458	0.000700418	0.000805612	0.000895989	0.000369165	0.00156491
Bacteria.Rothia	0.00879657	0.00474129	0.000799857	0.000356877	0.00157025	0.000181439
Bacteria.Rubrivivax	1.55829e-05	5.38783e-05	3.45262e-05	1.51863e-05	2.0798e-05	2.26799e-05
Bacteria.Rubrobacter	0.000389573	0.000844094	0.000339508	0.000964327	0.000249576	0.000476277
Bacteria.Ruegeria	0.000802521	0.00134696	0.00114224	0.00136297	0.000369165	0.00317518
Bacteria.Ruminococcus	0.00416064	0.00195758	0.000299227	0.000258166	0.000166384	0.000657716
Bacteria.Saccharomonospora	0.000155829	0.000269392	0.00020428	0.000459384	0.000473155	0.000249478
Bacteria.Saccharophagus	0.000253223	0.000556743	0.000109333	0.000284742	0.000176783	0.00283498
Bacteria.Saccharopolyspora	0.000467488	0.000377148	0.000287718	0.00104406	0.00152865	0.000544316
Bacteria.Saccharothrix	7.79147e-06	0	2.01403e-05	3.79656e-06	0	0
Bacteria.Sagittula	0.000261014	0.000431027	0.00020428	0.000565688	0.000166384	0.000771115
Bacteria.Salinibacter	0.000580464	0.00032327	0.000207157	0.000432808	6.75936e-05	0.000997913
Bacteria.Salinibacterium	0	0	0	0	0	0
Bacteria.Salinispora	0.000268806	0.00032327	0.000394174	0.000770703	0.000686335	0.000521637
Bacteria.Salinivibrio	0	0	0	0	0	0
Bacteria.Salmonella	0.00147259	0.00255024	0.00396188	0.00128704	0.012406	0.000725755
Bacteria.Sanguibacter	0.000370095	0.000574702	0.000445964	0.0023197	0.0010971	0.000204119
Bacteria.Saprospira	0	0	0	0	0	0
Bacteria.Scardovia	3.11659e-05	0	6.61752e-05	1.89828e-05	2.0798e-05	0
Bacteria.Sebaldella	0.000116872	0.000143676	1.72631e-05	2.27794e-05	3.63965e-05	9.07194e-05
Bacteria.Sedimenticola	0	0	0	0	0	0
Bacteria.Sediminibacterium	0	0	0	0	0	0
Bacteria.Segniliparus	7.4019e-05	8.97972e-05	5.75437e-05	0.000269556	0.000223579	0.000113399
Bacteria.Selenomonas	0.00026491	0.00206534	5.17893e-05	5.69485e-05	1.0399e-05	9.07194e-05
Bacteria.Serratia	0.0223031	0.00362781	0.0022327	0.00226275	0.0084284	0.000430917
Bacteria.Shewanella	0.0037477	0.00312494	0.00143284	0.00126046	0.000826721	0.0144924
Bacteria.Shigella	0.000261014	0.001329	0.0015134	0.000789685	0.00387363	0.000997913
Bacteria.Shinella	0	0	0	3.79656e-06	0	0
Bacteria.Shuttleworthia	8.57062e-05	3.59189e-05	0	3.79656e-06	0	0
Bacteria.Sideroxydans	0.000280493	0.00034123	0.000371157	0.000504943	0.000129988	0.000181439
Bacteria.Simonsiella	0.000159725	0.000107757	5.46665e-05	1.89828e-05	0	0
Bacteria.Sinorhizobium	0.0079473	0.00127512	0.0027362	0.00440022	0.00196021	0.00136079
Bacteria.Slackia	7.4019e-05	7.18378e-05	8.63155e-06	6.45416e-05	0.00010399	4.53597e-05
Bacteria.Sodalis	3.89573e-06	0	0	0	2.0798e-05	4.53597e-05
Bacteria.Sorangium	3.11659e-05	7.18378e-05	2.87718e-05	0.00012149	4.67955e-05	0
Bacteria.Sphaerobacter	0.000537611	0.000610621	0.000621472	0.00159456	0.000192382	0.000816475
Bacteria.Sphaerotilus	0	0	0	7.59313e-06	0	0
Bacteria.Sphingobacterium	0.00371653	0.00533396	0.000304982	0.000774499	0.000181983	0.000884514
Bacteria.Sphingobium	0.00226342	0.00671683	0.0471628	0.0158355	0.00320809	0.00136079
Bacteria.Sphingomonas	0.00377886	0.00614213	0.0957527	0.0330681	0.00706613	0.00195047
Bacteria.Sphingopyxis	0.00157777	0.00529804	0.0248243	0.0112151	0.00219419	0.000884514
Bacteria.Spirochaeta	0.000144142	0.000179594	3.1649e-05	0.000144269	3.63965e-05	0.000362878
Bacteria.Spiroplasma	0	0	0	7.59313e-06	5.19951e-06	0.00766579
Bacteria.Spirosoma	0.0160309	0.0116557	0.00088905	0.00353081	0.000665537	0.00181439
Bacteria.Spirulina	0	0	0	3.79656e-06	0	0
Bacteria.Sporosarcina	7.79147e-06	0	2.87718e-06	1.13897e-05	5.19951e-06	0
Bacteria.Stackebrandtia	0.000311659	0.0011494	0.000146736	0.000459384	0.000613542	0.000340198
Bacteria.Staphylococcus	0.0279947	0.00572906	0.000437332	0.000193625	0.000301571	0.000997913
Bacteria.Starkeya	0.00162842	0.000520824	0.00144435	0.0014313	0.000597943	0.000272158
Bacteria.Stenotrophomonas	0.00232575	0.00120328	0.00544076	0.00860302	0.0161133	0.00133811
Bacteria.Stigmatella	0.000907706	0.000897972	0.00098112	0.00206533	0.000504352	0.00120203
Bacteria.Streptoalloteichus	0	0	0	3.79656e-06	0	0
Bacteria.Streptobacillus	1.94787e-05	1.79594e-05	0	3.79656e-06	0	6.80396e-05
Bacteria.Streptococcus	0.0182866	0.00411271	0.000434455	0.000785889	0.00190822	0.00163295
Bacteria.Streptomonospora	0	0	2.87718e-06	0	0	0
Bacteria.Streptomyces	0.00432816	0.00610621	0.00510988	0.0108354	0.00878716	0.00412773
Bacteria.Streptosporangium	0.000436322	0.000448986	0.000336631	0.00101748	0.000712332	0.000249478
Bacteria.Subdoligranulum	0.000288284	0.000179594	5.17893e-05	1.13897e-05	0	4.53597e-05
Bacteria.Sulfitobacter	0.000222057	0.000628581	0.000405683	0.000455588	0.000228778	0.000748435
Bacteria.Sulfobacillus	0	1.79594e-05	0	0	0	0
Bacteria.Sulfurihydrogenibium	0.000109081	0.000287351	2.58947e-05	2.6576e-05	0	0.000158759
Bacteria.Sulfurimonas	0.000101289	0.000215513	8.63155e-06	3.03725e-05	1.55985e-05	0.000249478
Bacteria.Sulfurospirillum	6.62275e-05	0.000233473	1.15087e-05	3.79656e-06	5.19951e-06	4.53597e-05
Bacteria.Sulfurovum	9.34976e-05	0.000215513	8.63155e-06	3.41691e-05	0	0.000317518
Bacteria.Symbiobacterium	0.00029218	0.000233473	0.000253192	0.000417622	5.19951e-05	0.000476277
Bacteria.Synechococcus	0.000681754	0.00161635	0.000661752	0.00163252	0.000457556	0.102536
Bacteria.Synechocystis	0.000249327	0.000377148	8.34384e-05	0.000368267	7.79926e-05	0.000997913
Bacteria.Synergistes	0	0	0	0	5.19951e-06	0
Bacteria.Syntrophobacter	0.000222057	0.000377148	0.000103579	0.000413826	6.23941e-05	0.000385557
Bacteria.Syntrophomonas	0.000148038	0.000287351	5.75437e-05	9.87107e-05	0	0.000181439
Bacteria.Syntrophothermus	8.18104e-05	7.18378e-05	4.02806e-05	3.79656e-05	1.55985e-05	9.07194e-05
Bacteria.Syntrophus	0.000253223	0.000520824	7.48068e-05	0.00026576	0.000119589	0.000294838
Bacteria.Tannerella	3.89573e-06	0	0	3.79656e-06	0	0
Bacteria.Tatlockia	0	0	0	3.79656e-06	0	0
Bacteria.Taylorella	0	0	2.87718e-06	0	0	6.80396e-05
Bacteria.Tepidimonas	0	0	0	0	5.19951e-06	0
Bacteria.Teredinibacter	0.000245431	0.000466946	0.000307859	0.000250573	5.19951e-05	0.00222263
Bacteria.Terrabacter	4.67488e-05	3.59189e-05	1.15087e-05	5.69485e-05	0	0
Bacteria.Terrimonas	7.79147e-06	1.79594e-05	0	0	1.0399e-05	0
Bacteria.Tetragenococcus	1.16872e-05	1.79594e-05	0	3.79656e-06	0	0
Bacteria.Tetrathiobacter	0	0	0	0	0	0
Bacteria.Thalassobium	0.000116872	0.000251432	9.20699e-05	0.000216404	1.55985e-05	0.000907194
Bacteria.Thalassospira	3.89573e-06	0	0	0	0	0
Bacteria.Thauera	0.000592152	0.000700418	0.000356771	0.000641619	0.000254776	0.000907194
Bacteria.Thermanaerovibrio	3.50616e-05	5.38783e-05	1.43859e-05	3.79656e-05	5.19951e-06	9.07194e-05
Bacteria.Thermincola	0.000109081	0.000215513	6.04209e-05	0.00012149	0	9.07194e-05
Bacteria.Thermoactinomyces	1.94787e-05	1.79594e-05	0	3.41691e-05	0	2.26799e-05
Bacteria.Thermoanaerobacter	0.000261014	0.000538783	5.17893e-05	0.000151863	0.000176783	0.000430917
Bacteria.Thermoanaerobacterium	7.4019e-05	0.000125716	2.30175e-05	3.03725e-05	3.63965e-05	6.80396e-05
Bacteria.Thermobacillus	0	0	0	3.79656e-06	0	0
Bacteria.Thermobaculum	0.000284389	0.000251432	0.000322245	0.000561892	7.79926e-05	0.000226799
Bacteria.Thermobifida	0.000175308	0.000215513	0.000307859	0.000671992	0.000197581	0.000204119
Bacteria.Thermobispora	0.000175308	0.000143676	0.000235929	0.000425215	0.000239177	0.000226799
Bacteria.Thermochromatium	0	1.79594e-05	0	0	0	0
Bacteria.Thermocrinis	1.94787e-05	3.59189e-05	2.87718e-06	7.59313e-06	0	4.53597e-05
Bacteria.Thermodesulfovibrio	0.000112976	0.000251432	3.45262e-05	9.49141e-05	5.19951e-06	0.000294838
Bacteria.Thermomicrobium	0.000245431	0.000251432	0.000198526	0.000653009	3.63965e-05	0.000317518
Bacteria.Thermomonospora	0.000233744	0.000305311	0.000261824	0.000656806	0.000202781	0.000408237
Bacteria.Thermosediminibacter	9.73934e-05	1.79594e-05	1.43859e-05	7.21347e-05	5.19951e-06	0.000272158
Bacteria.Thermosinus	0.000159725	8.97972e-05	9.78243e-05	0.000117694	2.0798e-05	0.000272158
Bacteria.Thermosipho	5.45403e-05	0.000107757	6.90524e-05	3.41691e-05	0	0.000181439
Bacteria.Thermosynechococcus	0.000105185	0.000269392	5.46665e-05	0.000125287	1.55985e-05	0.000226799
Bacteria.Thermotoga	0.000120768	0.000305311	0.00011221	0.000208811	0.00010399	0.000521637
Bacteria.Thermus	0.000681754	0.000359189	0.000135228	0.000318911	0.000296372	0.000612356
Bacteria.Thioalkalivibrio	0.000190891	0.00032327	0.000175508	0.000174642	4.1596e-05	0.000294838
Bacteria.Thiobacillus	0.000370095	0.0011494	0.000233052	0.000349284	0.000129988	0.000476277
Bacteria.Thiocapsa	0	0	2.87718e-06	1.89828e-05	0	0
Bacteria.Thiohalocapsa	0	0	0	0	0	2.26799e-05
Bacteria.Thiomicrospira	9.34976e-05	0.00032327	4.31578e-05	4.93553e-05	3.1197e-05	0.000476277
Bacteria.Thiomonas	0.0006389	0.003987	0.000644489	0.000356877	0.00031197	0.000385557
Bacteria.Tolumonas	0.000155829	0.000448986	0.000207157	0.000102507	7.27931e-05	0.000249478
Bacteria.Tolypothrix	0	0	0	0	0	0
Bacteria.Treponema	0.000214265	0.000395108	2.01403e-05	6.83382e-05	2.59975e-05	0.000136079
Bacteria.Trichococcus	3.89573e-06	0	0	0	0	0
Bacteria.Trichodesmium	0.000175308	0.000215513	5.46665e-05	0.000113897	4.1596e-05	0.000317518
Bacteria.Trichormus	7.79147e-06	0	0	0	0	0
Bacteria.Tropheryma	7.79147e-06	0	1.43859e-05	6.45416e-05	8.83916e-05	4.53597e-05
Bacteria.Truepera	0.000342825	0.00032327	0.00036828	0.00100989	2.59975e-05	0.000839154
Bacteria.Tsukamurella	0.000233744	0.000125716	0.000155368	0.000421419	0.000181983	6.80396e-05
Bacteria.Tuberibacillus	0	0	0	0	0	2.26799e-05
Bacteria.Ureaplasma	6.23318e-05	3.59189e-05	2.87718e-06	3.79656e-06	0	0.000158759
Bacteria.Variovorax	0.0165686	0.0025682	0.00297213	0.0041952	0.0229662	0.00102059
Bacteria.Veillonella	0.000771355	0.000215513	0.000117965	6.0745e-05	8.83916e-05	0.000113399
Bacteria.Verminephrobacter	0.00141026	0.00154451	0.000946594	0.0011048	0.00135187	0.000272158
Bacteria.Verrucomicrobium	0.000798626	0.0012392	0.000641612	0.00214506	0.000275574	0.0101152
Bacteria.Vibrio	0.00188554	0.00335842	0.00150764	0.00135537	0.0031977	0.00750703
Bacteria.Victivallis	0.000109081	0.000233473	7.48068e-05	0.000155659	8.83916e-05	0.000476277
Bacteria.Virgibacillus	0	0	0	3.79656e-06	0	0
Bacteria.Vitreoscilla	3.89573e-06	0	0	0	0	0
Bacteria.Vogesella	1.16872e-05	0	0	0	0	0
Bacteria.Waddlia	0.000619422	0.00378944	2.87718e-05	4.17622e-05	1.0399e-05	0.000317518
Bacteria.Weissella	0.000444114	0.000197554	0	1.13897e-05	0	0
Bacteria.Westiellopsis	0	0	0	0	0	0
Bacteria.Wigglesworthia	0	1.79594e-05	0	0	0	2.26799e-05
Bacteria.Wohlfahrtiimonas	0	0	0	3.79656e-06	0	0
Bacteria.Wolbachia	0.000194787	0.0011494	3.74034e-05	0.000721347	0.000363965	0.0999728
Bacteria.Wolinella	6.62275e-05	3.59189e-05	2.87718e-06	3.03725e-05	5.19951e-06	0.000113399
Bacteria.Xanthobacter	0.00201799	0.00116736	0.00239957	0.00153761	0.0010139	0.000362878
Bacteria.Xanthomonas	0.00462034	0.00339434	0.00788061	0.011086	0.00396202	0.00188243
Bacteria.Xenophilus	0	0	5.75437e-06	0	0	0
Bacteria.Xenorhabdus	0.000401261	0.000233473	8.34384e-05	0.000337894	0.000192382	0.000181439
Bacteria.Xylanimonas	0.000323346	0.00032327	0.000322245	0.000854227	0.000551148	0.000272158
Bacteria.Xylella	0.000837583	0.00276575	0.000687647	0.000831448	0.000545948	0.000317518
Bacteria.Yersinia	0.0086797	0.00184982	0.000713542	0.000968124	0.0010295	0.000748435
Bacteria.Zoogloea	1.55829e-05	0	2.87718e-06	0	0	0
Bacteria.Zunongwangia	0.00105185	0.00202942	0.00020428	0.000410029	0.00010399	0.000362878
Bacteria.Zymomonas	0.000444114	0.00222697	0.00697717	0.00253611	0.000681135	0.000294838
