# Supplementary material for: A Metagenomic Framework for the Study of Airborne Microbial Communities
Source: PLoS One. 2013 Dec 11;8(12):e81862. doi: 10.1371/journal.pone.0081862 (PMC3859506; doi:10.1371/journal.pone.0081862)
Supplement: Table S7 — Search results against Virulence Factor Database (VFDB) and Antibiotic Resistance Genes Database (ARDB). (XLSX) [file pone.0081862.s011.xlsx]

## Sheet: ardb_90_90.xls
Gene	NY_INDOOR	NY_OUTDOOR	SD_IHOSP	SD_OHOSP	SD_IHOUS	SD_SCRPP
beta-lactamase	15	78	12	43	189	8
TetA	15	86	0	0	0	0
Tet(C)	0	89	0	0	0	0
predicted outer membrane factor of efflux pump	0	2	0	29	19	0
inner membrane pump protein	0	0	0	16	6	0
multidrug resistance efflux transporter	0	0	1	0	15	1
multidrug efflux system protein	0	0	3	10	1	2
putative cation efflux protein	0	0	2	1	12	1
predicted protein	1	13	0	0	0	0
lincosamide nucleotidyltransferase	11	1	0	0	0	0
undecaprenyl pyrophosphate phosphatase	1	2	0	7	2	0
streptomycin 3''-kinase	2	1	0	0	6	0
hydrophobe/amphiphile efflux-1 HAE1	1	0	5	2	0	0
multidrug transporter	1	0	5	1	1	0
MphBM	6	0	0	0	0	0
fused UDP-L-Ara4N formyltransferase/UDP-GlcA C-4'-decarboxylase	0	0	1	0	4	1
bicyclomycin/multidrug efflux system	0	0	0	0	5	0
hypothetical protein CLOSCI_03331	0	5	0	0	0	0
fused macrolide transporter subunits of ABC superfamily: ATP-binding component/membrane component	0	1	0	1	2	0
macrolide-lincosamide-streptogramin B-resistance protein	4	0	0	0	0	0
multidrug efflux protein	0	0	0	0	4	0
streptomycin resistance protein A	2	0	0	0	2	0
ErmC	2	1	0	0	0	0
aminoglycoside 3'-phosphotransferase	2	1	0	0	0	0
hydrophobe/amphiphile efflux-1 (HAE1) family protein	2	0	0	1	0	0
hypothetical protein pNS1_p3	3	0	0	0	0	0
multidrug efflux transporter	0	2	0	1	0	0
predicted multidrug efflux system component	0	0	0	2	0	1
streptomycin kinase	1	0	0	0	2	0
transport protein QacB	3	0	0	0	0	0
23S RNA methylase	2	0	0	0	0	0
ATP binding protein VgA	2	0	0	0	0	0
AcrB protein	1	1	0	0	0	0
Acriflavine resistance protein B	1	0	0	1	0	0
RND efflux transporter	1	0	1	0	0	0
RND multidrug efflux transporter MexB	0	0	0	0	2	0
TetM	2	0	0	0	0	0
acriflavine resistance protein A	0	0	0	1	1	0
beta-lactamase/D-alanine carboxypeptidase	0	1	0	0	0	1
chloramphenicol acetyltransferase	2	0	0	0	0	0
dimethyladenosine transferase	2	0	0	0	0	0
hypothetical protein CKO_02689	2	0	0	0	0	0
outer membrane protein TolC	0	0	0	1	1	0
putative cation:proton antiport protein	2	0	0	0	0	0
putative undecaprenol kinase	0	0	0	0	2	0
tetracycline resistance protein	1	1	0	0	0	0
tetracycline resistant protein TetQ	2	0	0	0	0	0
BlaZ	1	0	0	0	0	0
Cmx(A)	1	0	0	0	0	0
DLP12 prophage; multidrug resistance protein	0	0	1	0	0	0
MdfA	0	0	1	0	0	0
Multidrug efflux RND transporter MexF	0	0	1	0	0	0
QacA protein	1	0	0	0	0	0
S-adenosylmethionine-6-N',N'-adenosyl (rRNA) dimethyltransferase	0	1	0	0	0	0
SmeB	0	0	0	0	1	0
TetB	0	0	0	0	0	1
Tetracycline resistance protein, class B (TETA(B) ) (Metal-tetracycline/H(+) antiporter)	0	0	1	0	0	0
aminoglycoside adenylyltransferase	1	0	0	0	0	0
aminoglycoside resistance protein A	1	0	0	0	0	0
class c beta-lactamase	0	0	0	1	0	0
erythromycin resistance protein	1	0	0	0	0	0
fluoroquinolone resistance protein	1	0	0	0	0	0
fosfomycin resistance protein FosB	1	0	0	0	0	0
hypothetical protein BACCAP_01858	1	0	0	0	0	0
hypothetical protein COPEUT_01215	1	0	0	0	0	0
hypothetical protein ENTCAN_02058	1	0	0	0	0	0
hypothetical protein PaerPA_01001195	1	0	0	0	0	0
integral membrane component of membrane efflux system	0	0	0	1	0	0
macrolide transporter ATP-binding/permease	1	0	0	0	0	0
multidrug efflux protein QacB	1	0	0	0	0	0
multidrug resistance protein	1	0	0	0	0	0
multidrug resistance protein MdtG	1	0	0	0	0	0
multidrug resistance protein MdtH	0	0	0	0	0	1
multidrug translocase mdfA	0	0	0	0	1	0
penicillin-binding protein 2X	1	0	0	0	0	0
putative RND protein	0	0	0	0	1	0
putative multidrug efflux system outer membrane protein	0	0	0	0	1	0
quinolone resistance protein	1	0	0	0	0	0
resistance-nodulation-cell division family transporter	1	0	0	0	0	0
tet(W)	1	0	0	0	0	0
tetG	0	0	1	0	0	0
tetracycline resistance efflux protein of class H	1	0	0	0	0	0
tetracycline resistance protein, class A	0	0	1	0	0	0
tetracycline resistance protein, class G (TETA(G))	0	0	0	0	1	0
transporter, hydrophobe/amphiphile efflux-1 (HAE1) family	0	0	0	0	1	0
undecaprenyl-diphosphatase	1	0	0	0	0	0
undecaprenyl-diphosphatase UppP	1	0	0	0	0	0
unnamed protein product	0	0	0	0	1	0

## Sheet: ardb_90_90_norm.xls
Normalized to 100000 peptides per sample
Gene	NY_INDOOR	NY_OUTDOOR	SD_IHOSP	SD_OHOSP	SD_IHOUS	SD_SCRPP
beta-lactamase	1.9729	21.6847	2.07667	5.65565	52.5436	1.38444
TetA	2.56852	10.458	0	0	0	0
Tet(C)	0	11.7059	0	0	0	0
predicted outer membrane factor of efflux pump	0	0.34247	0	4.30922	3.25346	0
inner membrane pump protein	0	0	0	4.44814	1.03833	0
multidrug resistance efflux transporter	0	0	0.171235	0	2.22891	0.171235
multidrug efflux system protein	0	0	0.519167	1.31527	0.278009	0.346111
putative cation efflux protein	0	0	0.297188	0.171235	1.45925	0.148594
predicted protein	0.173056	1.70985	0	0	0	0
lincosamide nucleotidyltransferase	1.63453	0.171235	0	0	0	0
undecaprenyl pyrophosphate phosphatase	0.278009	0.346111	0	1.94606	0.346111	0
streptomycin 3''-kinase	0.243209	0.148594	0	0	0.891564	0
hydrophobe/amphiphile efflux-1 HAE1	0.131527	0	0.865278	0.263054	0	0
multidrug transporter	0.171235	0	0.74297	0.171235	0.121604	0
MphBM	1.03833	0	0	0	0	0
fused UDP-L-Ara4N formyltransferase/UDP-GlcA C-4'-decarboxylase	0	0	0.121604	0	0.68494	0.121604
bicyclomycin/multidrug efflux system	0	0	0	0	0.865278	0
hypothetical protein CLOSCI_03331	0	0.74297	0	0	0	0
fused macrolide transporter subunits of ABC superfamily: ATP-binding component/membrane component	0	0.278009	0	0.131527	0.556017	0
macrolide-lincosamide-streptogramin B-resistance protein	0.68494	0	0	0	0	0
multidrug efflux protein	0	0	0	0	0.526107	0
streptomycin resistance protein A	0.297188	0	0	0	0.34247	0
ErmC	0.556017	0.173056	0	0	0	0
aminoglycoside 3'-phosphotransferase	0.243209	0.148594	0	0	0	0
hydrophobe/amphiphile efflux-1 (HAE1) family protein	0.263054	0	0	0.131527	0	0
hypothetical protein pNS1_p3	0.513705	0	0	0	0	0
multidrug efflux transporter	0	0.263054	0	0.173056	0	0
predicted multidrug efflux system component	0	0	0	0.297188	0	0.121604
streptomycin kinase	0.278009	0	0	0	0.346111	0
transport protein QacB	0.364813	0	0	0	0	0
23S RNA methylase	0.263054	0	0	0	0	0
ATP binding protein VgA	0.34247	0	0	0	0	0
AcrB protein	0.173056	0.131527	0	0	0	0
Acriflavine resistance protein B	0.148594	0	0	0.148594	0	0
RND efflux transporter	0.278009	0	0.131527	0	0	0
RND multidrug efflux transporter MexB	0	0	0	0	0.297188	0
TetM	0.263054	0	0	0	0	0
acriflavine resistance protein A	0	0	0	0.171235	0.121604	0
beta-lactamase/D-alanine carboxypeptidase	0	0.131527	0	0	0	0.278009
chloramphenicol acetyltransferase	0.297188	0	0	0	0	0
dimethyladenosine transferase	0.556017	0	0	0	0	0
hypothetical protein CKO_02689	0.243209	0	0	0	0	0
outer membrane protein TolC	0	0	0	0.131527	0.278009	0
putative cation:proton antiport protein	0.34247	0	0	0	0	0
putative undecaprenol kinase	0	0	0	0	0.263054	0
tetracycline resistance protein	0.148594	0.171235	0	0	0	0
tetracycline resistant protein TetQ	0.556017	0	0	0	0	0
BlaZ	0.121604	0	0	0	0	0
Cmx(A)	0.131527	0	0	0	0	0
DLP12 prophage; multidrug resistance protein	0	0	0.148594	0	0	0
MdfA	0	0	0.278009	0	0	0
Multidrug efflux RND transporter MexF	0	0	0.121604	0	0	0
QacA protein	0.278009	0	0	0	0	0
S-adenosylmethionine-6-N',N'-adenosyl (rRNA) dimethyltransferase	0	0.148594	0	0	0	0
SmeB	0	0	0	0	0.278009	0
TetB	0	0	0	0	0	0.148594
Tetracycline resistance protein, class B (TETA(B) ) (Metal-tetracycline/H(+) antiporter)	0	0	0.278009	0	0	0
aminoglycoside adenylyltransferase	0.148594	0	0	0	0	0
aminoglycoside resistance protein A	0.278009	0	0	0	0	0
class c beta-lactamase	0	0	0	0.121604	0	0
erythromycin resistance protein	0.131527	0	0	0	0	0
fluoroquinolone resistance protein	0.171235	0	0	0	0	0
fosfomycin resistance protein FosB	0.173056	0	0	0	0	0
hypothetical protein BACCAP_01858	0.148594	0	0	0	0	0
hypothetical protein COPEUT_01215	0.278009	0	0	0	0	0
hypothetical protein ENTCAN_02058	0.121604	0	0	0	0	0
hypothetical protein PaerPA_01001195	0.131527	0	0	0	0	0
integral membrane component of membrane efflux system	0	0	0	0.171235	0	0
macrolide transporter ATP-binding/permease	0.173056	0	0	0	0	0
multidrug efflux protein QacB	0.148594	0	0	0	0	0
multidrug resistance protein	0.278009	0	0	0	0	0
multidrug resistance protein MdtG	0.121604	0	0	0	0	0
multidrug resistance protein MdtH	0	0	0	0	0	0.173056
multidrug translocase mdfA	0	0	0	0	0.121604	0
penicillin-binding protein 2X	0.173056	0	0	0	0	0
putative RND protein	0	0	0	0	0.171235	0
putative multidrug efflux system outer membrane protein	0	0	0	0	0.173056	0
quinolone resistance protein	0.121604	0	0	0	0	0
resistance-nodulation-cell division family transporter	0.131527	0	0	0	0	0
tet(W)	0.171235	0	0	0	0	0
tetG	0	0	0.278009	0	0	0
tetracycline resistance efflux protein of class H	0.148594	0	0	0	0	0
tetracycline resistance protein, class A	0	0	0.131527	0	0	0
tetracycline resistance protein, class G (TETA(G))	0	0	0	0	0.148594	0
transporter, hydrophobe/amphiphile efflux-1 (HAE1) family	0	0	0	0	0.278009	0
undecaprenyl-diphosphatase	0.171235	0	0	0	0	0
undecaprenyl-diphosphatase UppP	0.173056	0	0	0	0	0
unnamed protein product	0	0	0	0	0.171235	0

## Sheet: vfdb_90_90.xls
VFDB_ID;VF_name;Class;Type;Pathogen_Status	NY_INDOOR	NY_OUTDOOR	SD_IHOSP	SD_OHOSP	SD_IHOUS	SD_SCRPP			VF tags from Sui et al, PLoS One 2009
VFG1031;Unknown;None;unknown;Common	2	0	35	119	5	2
VFG1256;Flagella;Adherence;offensive;Common	0	0	1	36	7	0			Pathogen_Status: Common/Pathogen
VFG0655;Unknown;None;unknown;Common	0	1	0	30	6	1			Common - Found in pathogens and non-pathogens
VFG1252;Flagella;Adherence;offensive;Common	0	0	2	25	3	0			Pathogen - Found only in pathogens
VFG2070;HSI-I;Secretion system;offensive;Common	0	0	0	1	21	0
VFG2060;HSI-I;Secretion system;offensive;Common	0	0	0	21	0	0			Type: defensive/offensive/both/nonspecific/regulation/unknown
VFG1443;OmpA;Invasion;both;Common	0	0	1	0	19	0
VFG0572;Unknown;None;unknown;Common	0	0	17	0	0	0			Class: VF classification
VFG1240;Flagella;Adherence;offensive;Common	3	0	0	13	0	0
VFG1675;Unknown;None;unknown;Common	0	1	0	1	14	0
VFG0601;Unknown;None;unknown;Common	0	0	6	0	9	0
VFG0930;Enterobactin;Iron uptake;nonspecific;Common	1	1	10	2	1	0
VFG0924;Enterobactin;Iron uptake;nonspecific;Common	0	0	0	0	14	0
VFG1484;Unknown;None;unknown;Common	2	0	0	0	12	0
VFG2417;ECP;Adherence;offensive;Common	0	0	0	0	13	0
VFG2076;HSI-I;Secretion system;offensive;Common	2	1	0	8	1	0
VFG2077;HSI-I;Secretion system;offensive;Common	0	0	0	0	12	0
VFG1242;Flagella;Adherence;offensive;Common	2	0	0	6	1	0
VFG0478;Fur;Regulation;regulation;Common	1	0	0	7	0	0
VFG0562;Unknown;None;unknown;Common	0	1	0	5	2	0
VFG0608;Unknown;None;unknown;Common	0	0	8	0	0	0
VFG0647;Unknown;None;unknown;Common	0	0	0	0	7	1
VFG1223;Type IV pili;Adherence;offensive;Common	0	0	0	7	0	1
VFG1248;Flagella;Adherence;offensive;Common	2	0	1	0	5	0
VFG2415;ECP;Adherence;offensive;Common	0	0	0	0	5	3
VFG0474;PhoPQ;Regulation;regulation;Common	0	0	7	0	0	0
VFG0931;Enterobactin;Iron uptake;nonspecific;Common	2	1	4	0	0	0
VFG0876;Type I fimbriae;Adherence;offensive;Common	0	0	0	1	5	0
VFG0574;MgtBC;Magnesium uptake;nonspecific;Common	1	0	2	0	2	0
VFG0612;Unknown;None;unknown;Common	0	0	0	0	5	0
VFG1405;SigA;Regulation;regulation;Common	3	0	1	1	0	0
VFG0162;Pyoverdine;Iron uptake;nonspecific;Common	3	0	0	0	1	0
VFG0475;PhoPQ;Regulation;regulation;Common	0	0	0	2	2	0
VFG0932;Enterobactin;Iron uptake;nonspecific;Common	0	1	0	0	1	2
VFG1049;Unknown;None;unknown;Common	0	0	0	1	1	2
VFG1249;Flagella;Adherence;offensive;Common	1	0	0	2	1	0
VFG1835;Dot/Icm;Secretion system;offensive;Common	1	3	0	0	0	0
VFG0123;Alginate;Antiphagocytosis;defensive;Common	0	0	0	0	2	1
VFG0259;Capsule;Antiphagocytosis;defensive;Common	3	0	0	0	0	0
VFG0473;Unknown;None;unknown;Common	0	0	0	3	0	0
VFG0524;Unknown;None;unknown;Common	0	1	0	1	0	1
VFG0923;Enterobactin;Iron uptake;nonspecific;Common	0	0	2	0	0	1
VFG1032;Unknown;None;unknown;Common	0	3	0	0	0	0
VFG1047;Unknown;None;unknown;Common	0	0	0	0	3	0
VFG1048;Unknown;None;unknown;Common	0	0	3	0	0	0
VFG1254;Flagella;Adherence;offensive;Common	1	0	1	0	1	0
VFG1263;Flagella;Adherence;offensive;Common	0	0	0	1	2	0
VFG1265;Flagella;Adherence;offensive;Common	2	0	0	0	1	0
VFG1733;Unknown;None;unknown;Common	0	0	0	0	3	0
VFG2329;Flagella;Secretion system;offensive;Common	0	0	0	0	3	0
VFG2416;ECP;Adherence;offensive;Common	0	0	1	2	0	0
VFG0130;Alginate;Antiphagocytosis;defensive;Common	0	0	0	0	2	0
VFG0266;HmbR;Iron uptake;nonspecific;Common	2	0	0	0	0	0
VFG0925;Enterobactin;Iron uptake;nonspecific;Common	2	0	0	0	0	0
VFG1036;Unknown;None;unknown;Common	0	0	1	0	0	1
VFG1046;Unknown;None;unknown;Common	0	1	0	0	1	0
VFG1228;Type IV pili;Adherence;offensive;Common	0	0	0	2	0	0
VFG1582;Unknown;None;unknown;Common	0	1	0	0	0	1
VFG1707;Unknown;None;unknown;Common	0	0	0	0	2	0
VFG1814;Nitrate reductase;Cellular metabolism;defensive;Common	1	1	0	0	0	0
VFG2057;HSI-I;Secretion system;offensive;Common	0	0	0	2	0	0
VFG2301;Mig-5;None;nonspecific;Common	2	0	0	0	0	0
VFG2336;Flagella;Secretion system;offensive;Common	0	2	0	0	0	0
VFG2338;Flagella;Secretion system;offensive;Common	1	1	0	0	0	0
VFG0116;Alginate;Antiphagocytosis;defensive;Common	0	0	0	0	1	0
VFG0121;Alginate;Antiphagocytosis;defensive;Common	0	0	0	0	1	0
VFG0122;Alginate;Antiphagocytosis;defensive;Common	0	0	0	0	1	0
VFG0173;Pyocyanin;Pigment;offensive;Common	1	0	0	0	0	0
VFG0182;xcp secretion system;Secretion system;offensive;Common	0	0	1	0	0	0
VFG0204;TTSS;Secretion system;offensive;Pathogen	1	0	0	0	0	0
VFG0258;Capsule;Antiphagocytosis;defensive;Common	1	0	0	0	0	0
VFG0331;LOS;Endotoxin;offensive;Common	1	0	0	0	0	0
VFG0332;LOS;Endotoxin;offensive;Common	1	0	0	0	0	0
VFG0462;Agf;Adherence;offensive;Common	0	0	0	0	0	1
VFG0477;RpoS;Regulation;regulation;Common	1	0	0	0	0	0
VFG0479;Unknown;None;unknown;Common	1	0	0	0	0	0
VFG0482;Unknown;None;unknown;Common	1	0	0	0	0	0
VFG0528;Unknown;None;unknown;Common	0	0	1	0	0	0
VFG0585;Unknown;None;unknown;Common	0	1	0	0	0	0
VFG0598;Unknown;None;unknown;Common	1	0	0	0	0	0
VFG0609;Unknown;None;unknown;Common	0	0	0	0	1	0
VFG0639;Unknown;None;unknown;Common	1	0	0	0	0	0
VFG0648;Unknown;None;unknown;Common	0	0	0	0	0	1
VFG0656;Unknown;None;unknown;Common	0	0	0	1	0	0
VFG0780;Unknown;None;unknown;Common	0	1	0	0	0	0
VFG0874;Type I fimbriae;Adherence;offensive;Common	0	0	0	1	0	0
VFG0878;Type I fimbriae;Adherence;offensive;Common	0	1	0	0	0	0
VFG0926;Enterobactin;Iron uptake;nonspecific;Common	1	0	0	0	0	0
VFG0927;Enterobactin;Iron uptake;nonspecific;Common	0	0	0	0	1	0
VFG0933;Enterobactin;Iron uptake;nonspecific;Common	0	0	0	0	1	0
VFG1030;Unknown;None;unknown;Common	0	0	1	0	0	0
VFG1033;Unknown;None;unknown;Pathogen	0	0	0	0	1	0
VFG1041;Unknown;None;unknown;Common	0	0	0	1	0	0
VFG1042;Unknown;None;unknown;Common	0	1	0	0	0	0
VFG1218;Type IV pili;Adherence;offensive;Common	0	0	0	1	0	0
VFG1226;Type IV pili;Adherence;offensive;Common	0	0	0	0	1	0
VFG1236;Flagella;Adherence;offensive;Common	1	0	0	0	0	0
VFG1241;Flagella;Adherence;offensive;Common	1	0	0	0	0	0
VFG1257;Flagella;Adherence;offensive;Common	1	0	0	0	0	0
VFG1264;Flagella;Adherence;offensive;Common	0	0	0	0	1	0
VFG1282;FnBPs;Adherence;offensive;Common	0	0	1	0	0	0
VFG1298;Capsule;Antiphagocytosis;defensive;Common	0	0	1	0	0	0
VFG1299;Capsule;Antiphagocytosis;defensive;Common	0	0	1	0	0	0
VFG1310;Capsule;Antiphagocytosis;defensive;Common	1	0	0	0	0	0
VFG1359;PsaA;Manganese uptake;nonspecific;Common	1	0	0	0	0	0
VFG1485;Unknown;None;unknown;Common	1	0	0	0	0	0
VFG1514;Unknown;None;unknown;Common	1	0	0	0	0	0
VFG1584;Unknown;None;unknown;Common	0	0	0	0	1	0
VFG1631;Unknown;None;unknown;Common	0	0	1	0	0	0
VFG1639;Unknown;None;unknown;Pathogen	1	0	0	0	0	0
VFG1664;Unknown;None;unknown;Common	1	0	0	0	0	0
VFG1826;RelA;Regulation;regulation;Common	1	0	0	0	0	0
VFG1849;Dot/Icm;Secretion system;offensive;Common	0	1	0	0	0	0
VFG1866;RpoS;Regulation;regulation;Common	1	0	0	0	0	0
VFG1899;flagella;Motility;both;Common	1	0	0	0	0	0
VFG2018;Flagella;Motility;offensive;Common	0	1	0	0	0	0
VFG2056;T2SS;Secretion system;offensive;Common	0	1	0	0	0	0
VFG2069;HSI-I;Secretion system;offensive;Common	0	0	0	0	1	0
VFG2074;HSI-I;Secretion system;offensive;Common	0	0	1	0	0	0
VFG2219;C<beta>G;Intracellular survival;nonspecific;Common	1	0	0	0	0	0
VFG2225;LPS;Intracellular survival;nonspecific;Common	1	0	0	0	0	0
VFG2319;Flagella;Secretion system;offensive;Common	1	0	0	0	0	0
VFG2345;Flagella;Secretion system;offensive;Common	0	0	0	1	0	0
VFG2350;Flagella;Secretion system;offensive;Common	1	0	0	0	0	0
VFG2351;Flagella;Secretion system;offensive;Common	1	0	0	0	0	0
VFG2365;O-antigen;None;nonspecific;Common	0	0	0	0	0	1

## Sheet: vfdb_90_90_normalized.xls
Normalized to 100000 peptides per sample
VFDB_ID;VF_name;Class;Type;Pathogen_Status	NY_INDOOR	NY_OUTDOOR	SD_IHOSP	SD_OHOSP	SD_IHOUS	SD_SCRPP
VFG1031;Unknown;None;unknown;Common	0.263054	0	4.60344	15.6517	0.657634	0.263054
VFG1256;Flagella;Adherence;offensive;Common	0	0	0.171235	6.16446	1.19864	0
VFG0655;Unknown;None;unknown;Common	0	0.173056	0	5.19167	1.03833	0.173056
VFG1252;Flagella;Adherence;offensive;Common	0	0	0.297188	3.71485	0.445782	0
VFG2070;HSI-I;Secretion system;offensive;Common	0	0	0	0.278009	5.83818	0
VFG2060;HSI-I;Secretion system;offensive;Common	0	0	0	2.55369	0	0
VFG1443;OmpA;Invasion;both;Common	0	0	0.131527	0	2.49901	0
VFG0572;Unknown;None;unknown;Common	0	0	2.91099	0	0	0
VFG1240;Flagella;Adherence;offensive;Common	0.519167	0	0	2.24972	0	0
VFG1675;Unknown;None;unknown;Common	0	0.148594	0	0.148594	2.08032	0
VFG0601;Unknown;None;unknown;Common	0	0	1.66805	0	2.50208	0
VFG0930;Enterobactin;Iron uptake;nonspecific;Common	0.121604	0.121604	1.21604	0.243209	0.121604	0
VFG0924;Enterobactin;Iron uptake;nonspecific;Common	0	0	0	0	1.84138	0
VFG1484;Unknown;None;unknown;Common	0.34247	0	0	0	2.05482	0
VFG2417;ECP;Adherence;offensive;Common	0	0	0	0	2.24972	0
VFG2076;HSI-I;Secretion system;offensive;Common	0.297188	0.148594	0	1.18875	0.148594	0
VFG2077;HSI-I;Secretion system;offensive;Common	0	0	0	0	3.3361	0
VFG1242;Flagella;Adherence;offensive;Common	0.243209	0	0	0.729626	0.121604	0
VFG0478;Fur;Regulation;regulation;Common	0.131527	0	0	0.920688	0	0
VFG0562;Unknown;None;unknown;Common	0	0.171235	0	0.856175	0.34247	0
VFG0608;Unknown;None;unknown;Common	0	0	1.38444	0	0	0
VFG0647;Unknown;None;unknown;Common	0	0	0	0	1.04016	0.148594
VFG1223;Type IV pili;Adherence;offensive;Common	0	0	0	1.94606	0	0.278009
VFG1248;Flagella;Adherence;offensive;Common	0.243209	0	0.121604	0	0.608022	0
VFG2415;ECP;Adherence;offensive;Common	0	0	0	0	0.657634	0.394581
VFG0474;PhoPQ;Regulation;regulation;Common	0	0	1.19864	0	0	0
VFG0931;Enterobactin;Iron uptake;nonspecific;Common	0.346111	0.173056	0.692222	0	0	0
VFG0876;Type I fimbriae;Adherence;offensive;Common	0	0	0	0.148594	0.74297	0
VFG0574;MgtBC;Magnesium uptake;nonspecific;Common	0.278009	0	0.556017	0	0.556017	0
VFG0612;Unknown;None;unknown;Common	0	0	0	0	0.608022	0
VFG1405;SigA;Regulation;regulation;Common	0.394581	0	0.131527	0.131527	0	0
VFG0162;Pyoverdine;Iron uptake;nonspecific;Common	0.513705	0	0	0	0.171235	0
VFG0475;PhoPQ;Regulation;regulation;Common	0	0	0	0.346111	0.346111	0
VFG0932;Enterobactin;Iron uptake;nonspecific;Common	0	0.148594	0	0	0.148594	0.297188
VFG1049;Unknown;None;unknown;Common	0	0	0	0.278009	0.278009	0.556017
VFG1249;Flagella;Adherence;offensive;Common	0.121604	0	0	0.243209	0.121604	0
VFG1835;Dot/Icm;Secretion system;offensive;Common	0.131527	0.394581	0	0	0	0
VFG0123;Alginate;Antiphagocytosis;defensive;Common	0	0	0	0	0.34247	0.171235
VFG0259;Capsule;Antiphagocytosis;defensive;Common	0.519167	0	0	0	0	0
VFG0473;Unknown;None;unknown;Common	0	0	0	0.445782	0	0
VFG0524;Unknown;None;unknown;Common	0	0.278009	0	0.278009	0	0.278009
VFG0923;Enterobactin;Iron uptake;nonspecific;Common	0	0	0.243209	0	0	0.121604
VFG1032;Unknown;None;unknown;Common	0	0.394581	0	0	0	0
VFG1047;Unknown;None;unknown;Common	0	0	0	0	0.513705	0
VFG1048;Unknown;None;unknown;Common	0	0	0.519167	0	0	0
VFG1254;Flagella;Adherence;offensive;Common	0.148594	0	0.148594	0	0.148594	0
VFG1263;Flagella;Adherence;offensive;Common	0	0	0	0.278009	0.556017	0
VFG1265;Flagella;Adherence;offensive;Common	0.243209	0	0	0	0.121604	0
VFG1733;Unknown;None;unknown;Common	0	0	0	0	0.394581	0
VFG2329;Flagella;Secretion system;offensive;Common	0	0	0	0	0.513705	0
VFG2416;ECP;Adherence;offensive;Common	0	0	0.173056	0.346111	0	0
VFG0130;Alginate;Antiphagocytosis;defensive;Common	0	0	0	0	0.297188	0
VFG0266;HmbR;Iron uptake;nonspecific;Common	0.556017	0	0	0	0	0
VFG0925;Enterobactin;Iron uptake;nonspecific;Common	0.243209	0	0	0	0	0
VFG1036;Unknown;None;unknown;Common	0	0	0.131527	0	0	0.131527
VFG1046;Unknown;None;unknown;Common	0	0.171235	0	0	0.171235	0
VFG1228;Type IV pili;Adherence;offensive;Common	0	0	0	0.346111	0	0
VFG1582;Unknown;None;unknown;Common	0	0.148594	0	0	0	0.148594
VFG1707;Unknown;None;unknown;Common	0	0	0	0	0.556017	0
VFG1814;Nitrate reductase;Cellular metabolism;defensive;Common	0.121604	0.121604	0	0	0	0
VFG2057;HSI-I;Secretion system;offensive;Common	0	0	0	0.263054	0	0
VFG2301;Mig-5;None;nonspecific;Common	0.34247	0	0	0	0	0
VFG2336;Flagella;Secretion system;offensive;Common	0	0.346111	0	0	0	0
VFG2338;Flagella;Secretion system;offensive;Common	0.148594	0.148594	0	0	0	0
VFG0116;Alginate;Antiphagocytosis;defensive;Common	0	0	0	0	0.278009	0
VFG0121;Alginate;Antiphagocytosis;defensive;Common	0	0	0	0	0.121604	0
VFG0122;Alginate;Antiphagocytosis;defensive;Common	0	0	0	0	0.131527	0
VFG0173;Pyocyanin;Pigment;offensive;Common	0.171235	0	0	0	0	0
VFG0182;xcp secretion system;Secretion system;offensive;Common	0	0	0.173056	0	0	0
VFG0204;TTSS;Secretion system;offensive;Pathogen	0.148594	0	0	0	0	0
VFG0258;Capsule;Antiphagocytosis;defensive;Common	0.278009	0	0	0	0	0
VFG0331;LOS;Endotoxin;offensive;Common	0.121604	0	0	0	0	0
VFG0332;LOS;Endotoxin;offensive;Common	0.131527	0	0	0	0	0
VFG0462;Agf;Adherence;offensive;Common	0	0	0	0	0	0.171235
VFG0477;RpoS;Regulation;regulation;Common	0.173056	0	0	0	0	0
VFG0479;Unknown;None;unknown;Common	0.148594	0	0	0	0	0
VFG0482;Unknown;None;unknown;Common	0.278009	0	0	0	0	0
VFG0528;Unknown;None;unknown;Common	0	0	0.121604	0	0	0
VFG0585;Unknown;None;unknown;Common	0	0.131527	0	0	0	0
VFG0598;Unknown;None;unknown;Common	0.171235	0	0	0	0	0
VFG0609;Unknown;None;unknown;Common	0	0	0	0	0.173056	0
VFG0639;Unknown;None;unknown;Common	0.148594	0	0	0	0	0
VFG0648;Unknown;None;unknown;Common	0	0	0	0	0	0.278009
VFG0656;Unknown;None;unknown;Common	0	0	0	0.121604	0	0
VFG0780;Unknown;None;unknown;Common	0	0.131527	0	0	0	0
VFG0874;Type I fimbriae;Adherence;offensive;Common	0	0	0	0.171235	0	0
VFG0878;Type I fimbriae;Adherence;offensive;Common	0	0.173056	0	0	0	0
VFG0926;Enterobactin;Iron uptake;nonspecific;Common	0.148594	0	0	0	0	0
VFG0927;Enterobactin;Iron uptake;nonspecific;Common	0	0	0	0	0.278009	0
VFG0933;Enterobactin;Iron uptake;nonspecific;Common	0	0	0	0	0.121604	0
VFG1030;Unknown;None;unknown;Common	0	0	0.131527	0	0	0
VFG1033;Unknown;None;unknown;Pathogen	0	0	0	0	0.171235	0
VFG1041;Unknown;None;unknown;Common	0	0	0	0.173056	0	0
VFG1042;Unknown;None;unknown;Common	0	0.148594	0	0	0	0
VFG1218;Type IV pili;Adherence;offensive;Common	0	0	0	0.278009	0	0
VFG1226;Type IV pili;Adherence;offensive;Common	0	0	0	0	0.121604	0
VFG1236;Flagella;Adherence;offensive;Common	0.131527	0	0	0	0	0
VFG1241;Flagella;Adherence;offensive;Common	0.171235	0	0	0	0	0
VFG1257;Flagella;Adherence;offensive;Common	0.173056	0	0	0	0	0
VFG1264;Flagella;Adherence;offensive;Common	0	0	0	0	0.148594	0
VFG1282;FnBPs;Adherence;offensive;Common	0	0	0.278009	0	0	0
VFG1298;Capsule;Antiphagocytosis;defensive;Common	0	0	0.121604	0	0	0
VFG1299;Capsule;Antiphagocytosis;defensive;Common	0	0	0.131527	0	0	0
VFG1310;Capsule;Antiphagocytosis;defensive;Common	0.171235	0	0	0	0	0
VFG1359;PsaA;Manganese uptake;nonspecific;Common	0.173056	0	0	0	0	0
VFG1485;Unknown;None;unknown;Common	0.148594	0	0	0	0	0
VFG1514;Unknown;None;unknown;Common	0.278009	0	0	0	0	0
VFG1584;Unknown;None;unknown;Common	0	0	0	0	0.121604	0
VFG1631;Unknown;None;unknown;Common	0	0	0.131527	0	0	0
VFG1639;Unknown;None;unknown;Pathogen	0.171235	0	0	0	0	0
VFG1664;Unknown;None;unknown;Common	0.173056	0	0	0	0	0
VFG1826;RelA;Regulation;regulation;Common	0.148594	0	0	0	0	0
VFG1849;Dot/Icm;Secretion system;offensive;Common	0	0.278009	0	0	0	0
VFG1866;RpoS;Regulation;regulation;Common	0.121604	0	0	0	0	0
VFG1899;flagella;Motility;both;Common	0.131527	0	0	0	0	0
VFG2018;Flagella;Motility;offensive;Common	0	0.171235	0	0	0	0
VFG2056;T2SS;Secretion system;offensive;Common	0	0.173056	0	0	0	0
VFG2069;HSI-I;Secretion system;offensive;Common	0	0	0	0	0.148594	0
VFG2074;HSI-I;Secretion system;offensive;Common	0	0	0.278009	0	0	0
VFG2219;C<beta>G;Intracellular survival;nonspecific;Common	0.121604	0	0	0	0	0
VFG2225;LPS;Intracellular survival;nonspecific;Common	0.131527	0	0	0	0	0
VFG2319;Flagella;Secretion system;offensive;Common	0.171235	0	0	0	0	0
VFG2345;Flagella;Secretion system;offensive;Common	0	0	0	0.173056	0	0
VFG2350;Flagella;Secretion system;offensive;Common	0.148594	0	0	0	0	0
VFG2351;Flagella;Secretion system;offensive;Common	0.278009	0	0	0	0	0
VFG2365;O-antigen;None;nonspecific;Common	0	0	0	0	0	0.121604
